# Supplementary material for: A comparative UPLC‐Q‐Orbitrap‐MS untargeted metabolomics investigation of different parts of Clausena lansium (Lour.) Skeels
Source: Food Sci Nutr. 2020 Oct 3;8(11):5811–22. doi: 10.1002/fsn3.1841 (PMC7684609; doi:10.1002/fsn3.1841)
Supplement: Supplementary file 2 — Table S1 [file FSN3-8-5811-s002.xlsx]

## Sheet: Sheet1
No.	Name	RT	Exact_mass	Formula	Library	Precursor type	Match (%)	CAS	KEGG
Organic acids
1	(R)-3-Hydroxybutyric acid	94.6	104.05	C4H8O3	BioDeep.DB	[M+H-H2O]+	86.23	82578-46-9	C01089
2	Isobutyric acid	97.95	88.05	C4H8O2	BioDeep.DB	[M]+	92.83	79-31-2	C02632
3	Butyric acid	824.2	88.05	C4H8O2	BioDeep.DB	[M]+	96.32	107-92-6	C00246
4	Lactic acid	110.97	90.03	C3H6O3	BioDeep.DB	[M]+	96.46	50-21-5	C00186
5	Caproic acid	328.69	116.08	C6H12O2	BioDeep.DB	[M-H2O-H]-	93.33	142-62-1	C01585
6	2-Ketobutyric acid	78.12	102.03	C4H6O3	BioDeep.DB	[M]+	98.92	600-18-0	C00109
7	2-Aminoisobutyric acid	78.13	103.06	C4H9NO2	BioDeep.DB	[M]+	96.75	62-57-7	C03665
8	Isovaleric acid	510.87	102.07	C5H10O2	BioDeep.DB	[M+H]+	80.6	503-74-2	C08262
9	γ-Aminobutyric acid	94.79	103.06	C4H9NO2	BioDeep.DB	[M+H]+	99.88	1956-12-02	C00334
10	3-Furoic acid	78.93	112.02	C5H4O3	BioDeep.DB	[M-H]-	98.86	488-93-7	-
11	Heptanoic acid	96.96	130.1	C7H14O2	BioDeep.DB	[M+H-H2O]+	95.75	111-14-8	C17714
12	Monoethyl malonic acid	460.34	132.04	C5H8O4	BioDeep.DB	[M-H2O-H]-	98.62	1071-46-1	-
13	Maleic acid	80.71	116.01	C4H4O4	BioDeep.DB	[M-H]-	100	110-16-7	C01384
14	Methylacetoacetic acid	78.06	116.05	C5H8O3	BioDeep.DB	[M]+	99.66	105-45-3	-
15	Succinic acid	98.59	118.03	C4H6O4	BioDeep.DB	[M-H]-	99.38	110-15-6	C00042
16	Phenylacetic acid	790.46	136.05	C8H8O2	BioDeep.DB	[M+H-H2O]+	95.65	103-82-2	C07086
17	Nicotinic acid	150.43	123.03	C6H5NO2	BioDeep.DB	[M+H]+	100	59-67-6	C00253
18	Pyrroline hydroxycarboxylic acid	208.42	129.04	C5H7NO3	MetaDNA.predict	[M+H]+	99.86	22573-88-2	C04281
19	Glutaric acid	3.72	132.04	C5H8O4	BioDeep.DB	[M]+	90.12	110-94-1	C00489
20	Pipecolic acid	178.83	129.08	C6H11NO2	BioDeep.DB	[M+H]+	100	56879-46-0	C00408
21	L-Malic acid	80.71	134.02	C4H6O5	BioDeep.DB	[M-H]-	99.99	97-67-6	C00149
22	Threonic acid	87.66	136.04	C4H8O5	BioDeep.DB	[M-H]-	98.41	23412-95-5	C01620
23	Salicylic acid	385.3	138.03	C7H6O3	BioDeep.DB	[M-H]-	100	69-72-7	C00805
24	4-Hydroxybenzoic acid	164.19	138.03	C7H6O3	BioDeep.DB	[M-H]-	99.99	99-96-7	C00156
25	p-Aminobenzoic acid	558.61	137.05	C7H7NO2	BioDeep.DB	[M+H]+	86.94	2835-68-9	C00568
26	Urocanic acid	253.6	138.04	C6H6N2O2	BioDeep.DB	[M+H]+	81.38	104-98-3	C00785
27	Oxoglutaric acid	165.12	146.02	C5H6O5	BioDeep.DB	[M-H]-	93.41	328-50-7	C00026
28	4-Guanidinobutanoic acid	77.56	145.09	C5H11N3O2	BioDeep.DB	[M]+	92.59	463-00-3	C01035
29	2-Methylglutaric acid	164.19	146.14	C6H10O4	BioDeep.DB	[M-H]-	98.71	617-62-9	-
30	L-2-Hydroxyglutaric acid	359.29	148.04	C5H8O5	BioDeep.DB	[M-H]-	100	13095-48-2	C03196
31	3-Hydroxyanthranilic acid	176.68	153.04	C7H7NO3	MetaDNA.predict	[M+H]+	97.24	548-93-6	C00632
32	Gentisic acid	360.71	154.03	C7H6O4	BioDeep.DB	[M+H]+	99.58	490-79-9	C00628
33	Pimelic acid	128.77	160.07	C7H12O4	BioDeep.DB	[M]+	94.42	111-16-0	C02656
34	DL-2-Aminooctanoic acid	149.8	159.13	C8H17NO2	BioDeep.DB	[M+H]+	85	664-90-6	-
35	4-Hydroxycinnamic acid	330.52	164.05	C9H8O3	BioDeep.DB	[M-H]-	100	501-98-4	C00811
36	3-Indoleacetic acid	150.24	175.06	C10H9NO2	BioDeep.DB	[M+H-H2O]+	100	87-51-4	C00954
37	Pelargonic acid	774.49	158.13	C9H18O2	BioDeep.DB	[M]+	99.68	112-05-0	C01601
38	Oxoadipic acid	85.46	160.04	C6H8O5	BioDeep.DB	[M-H]-	99.92	3184-35-8	C00322
39	L-3-Phenyllactic acid	365.86	166.06	C9H10O3	BioDeep.DB	[M-H]-	95	20312-36-1	C05607
40	Quinolinic acid	398.48	167.02	C7H5NO4	BioDeep.DB	[M]+	98.55	89-00-9	C03722
41	Vanillic acid	569.35	168.04	C8H8O4	BioDeep.DB	[M-H]-	80	121-34-6	C06672
42	Uric acid	157.39	168.03	C5H4N4O3	BioDeep.DB	[M+H]+	95.7	69-93-2	C00366
43	Gallic acid	318.5	170.02	C7H6O5	BioDeep.DB	[M-H]-	88.36	149-91-7	C01424
44	4-hydroxynonenoic acid	818.81	172.11	C9H16O3	BioDeep.DB	[M-H]-	97.66	95087-42-6	-
45	Capric acid	816.97	172.15	C10H20O2	BioDeep.DB	[M-H]-	100	334-48-5	C01571
46	trans-Aconitic acid	166	174.02	C6H6O6	MetaDNA.predict	[M+H]+	99.97	4023-65-8	C02341
47	Guanidinosuccinic acid	251.32	175.06	C5H9N3O4	BioDeep.DB	[M+H]+	80.7	6133-30-8	C03139
48	4-Pyridoxic acid	240.83	183.05	C8H9NO4	BioDeep.DB	[M]+	98.06	82-82-6	C00847
49	Homovanillic acid	403.52	182.06	C9H10O4	BioDeep.DB	[M+H]+	95.56	306-08-1	C05582
50	2-Hydroxy-3-(4-hydroxyphenyl)propanoic acid	551.49	182.06	C9H10O4	BioDeep.DB	[M+H]+	88.23	6482-98-0	C03672
51	3,4-Dihydroxymandelic acid	65.19	184.04	C8H8O5	BioDeep.DB	[M+H]+	99.49	14883-87-5	C05580
52	Azelaic acid	348.9	188.1	C9H16O4	BioDeep.DB	[M-H]-	99.95	123-99-9	C08261
53	10-Hydroxydecanoic acid	584.56	188.14	C10H20O3	BioDeep.DB	[M-H]-	90	1679-53-4	C02774
54	Kynurenic acid	366.92	189.04	C10H7NO3	BioDeep.DB	[M-H]-	100	492-27-3	C01717
55	N-Acetylglutamic acid	96.5	189.06	C7H11NO5	BioDeep.DB	[M]+	85	1188-37-0	C00624
56	5-Hydroxyindoleacetic acid	799.16	191.06	C10H9NO3	BioDeep.DB	[M]-	99.45	54-16-0	C05635
57	Citric acid	165.84	192.03	C6H8O7	BioDeep.DB	[M+H]+	99.86	77-92-9	C00158
58	Gluconic acid	87.1	196.06	C6H12O7	BioDeep.DB	[M-H]-	99.62	526-95-4	C00257
59	trans-Ferulic acid	443.01	194.06	C10H10O4	BioDeep.DB	[M+H]+	95.78	537-98-4	C01494
60	Hydroferulic acid	332.36	196.2	C10H12O4	BioDeep.DB	[M-H]-	95	1135-23-5	-
61	Dodecanoic acid	399.54	200.18	C12H24O2	BioDeep.DB	[M]+	98.65	143-07-7	C02679
62	Sebacic acid	415.11	202.12	C10H18O4	BioDeep.DB	[M-H]-	97.47	111-20-6	C08277
63	Xanthurenic acid	344.4	205.04	C10H7NO4	BioDeep.DB	[M-H]-	99.97	59-00-7	C02470
64	Galactaric acid	80.59	210.04	C6H10O8	BioDeep.DB	[M-H]-	99.79	526-99-8	C00879
65	Jasmonic acid	520.38	210.13	C12H18O3	BioDeep.DB	[M-H]-	99.93	6894-38-8	C08491
66	(+)-7-Isojasmonic acid	467.64	210.13	C12H18O3	BioDeep.DB	[M+H]+	83.61	62653-85-4	C16317
67	12-Hydroxydodecanoic acid	347.34	216.17	C12H24O3	BioDeep.DB	[M]+	97.16	505-95-3	C08317
68	Pantothenic acid	227.1	219.11	C9H17NO5	BioDeep.DB	[M-H]-	99.99	599-54-2	C00864
69	2-Benzylmalic acid	166.29	224.07	C11H12O5	MetaDNA.predict	[M-H]-	99.72	16947-49-2	C20653
70	Dodecanedioic acid	476.69	230.15	C12H22O4	BioDeep.DB	[M-H]-	100	693-23-2	C02678
71	2-(4-Methylthio)butylmalic acid	171.85	236.07	C9H16O5S	MetaDNA.predict	[M-H]-	99.7	-	C17218
72	Pentadecanoic acid	770.85	242.22	C15H30O2	BioDeep.DB	[M-H]-	87.44	1002-84-2	C16537
73	4-Oxododecanedioic acid	399.41	244.13	C12H20O5	BioDeep.DB	[M-H]-	84.82	30828-09-2	-
74	Abscisic acid	491.04	264.14	C15H20O4	BioDeep.DB	[M-H]-	93.5	14375-45-2	C06082
75	Stearic acid	779.54	284.27	C18H36O2	BioDeep.DB	[M-H2O-H]-	99.56	1957-11-04	C01530
76	Acoric acid	714.32	268.35	C15H24O4	BioDeep.DB	[M+H]+	85	5956-06-09	-
77	Heptadecanoic acid	730.56	270.45	C17H34O2	BioDeep.DB	[M+H]+	86.17	506-12-7	-
78	13-epi-12-oxo Phytodienoic acid	752.66	292.2	C18H28O3	BioDeep.DB	[M+H-H2O]+	81.63	71606-07-0	-
79	Glutamylglutamic acid	92.62	276.1	C10H16N2O7	BioDeep.DB	[M+H]+	97.79	3929-61-1	C01425
80	6-Phosphogluconic acid	831.69	276.02	C6H13O10P	BioDeep.DB	[M+H]+	84.9	921-62-0	C00345
81	Stearidonic acid	714.32	276.21	C18H28O2	BioDeep.DB	[M+H]+	88.96	20290-75-9	C16300
82	Hexadecanedioic acid	694.67	286.21	C16H30O4	BioDeep.DB	[M-H]-	100	505-54-4	C08260
83	Ophthalmic acid	177.07	289.29	C11H19N3O6	BioDeep.DB	[M+H]+	99.99	495-27-2	-
84	9,10-Epoxyoctadecenoic acid	832.77	296.24	C18H32O3	BioDeep.DB	[M-H]-	96.09	-	C14825
85	8,11,14-Eicosatrienoic acid	547.13	306.26	C20H34O2	BioDeep.DB	[M+H]+	86.27	1783-84-2	C03242
86	Arachidonic acid	351.34	304.24	C20H32O2	BioDeep.DB	[M]-	100	506-32-1	C00219
87	7,8-Dihydropteroic acid	315.5	314.11	C14H14N6O3	MetaDNA.predict	[M]-	100	2134-76-1	C00921
88	3-p-coumaroylquinic acid	473.81	338.31	C16H18O8	BioDeep.DB	[M+H]+	100	-	C12208
89	2-Glucosyloxy-4-methoxycinnamic acid	313.4	356.11	C16H20O9	BioDeep.DB	[M-H]-	83.09	-	-
90	5-O-Feruloylquinic acid	394.59	368.11	C17H20O9	BioDeep.DB	[M-H]-	80.47	53905-80-9	C02572
91	Lithocholic acid	827.16	376.3	C24H40O3	BioDeep.DB	[M]+	99.7	434-13-9	C03990
92	Deoxycholic acid	815.64	392.29	C24H40O4	BioDeep.DB	[M-H]-	97.45	83-44-3	C04483
93	Allocholic acid	456.61	408.29	C24H40O5	BioDeep.DB	[M+H]+	100	2464-18-8	C00695
94	Pyrrole-2-carboxylic acid	822.57	111.03	C5H5NO2	BioDeep.DB	[M]+	94.07	634-97-9	C05942
95	Pyroglutamic acid	97.79	129.04	C5H7NO3	BioDeep.DB	[M-H]-	98.32	98-79-3	C01879
96	L-Glutamic acid	93.81	147.05	C5H9NO4	BioDeep.DB	[M+H]+	99.57	56-86-0	C00025
97	N-Methyl-D-aspartic acid	567.36	147.05	C5H9NO4	BioDeep.DB	[M+H]+	96.79	6384-92-5	C12269
98	Quinate	99.76	192.06	C7H12O6	BioDeep.DB	[M+H]+	98.75	77-95-2	C00296
99	Rosmarinic acid	227.49	360.08	C18H16O8	BioDeep.DB	[M-H2O-H]-	94.35	20283-92-5	C01850
100	γ-Glutamyltyrosine	342.27	310.3	C14H18N2O6	BioDeep.DB	[M+H]+	91.27	7432-23-7	-
Amino acids and derivatives
1	β-Alanine	91.36	89.05	C3H7NO2	BioDeep.DB	[M+H]+	85.99	79-31-2	C02632
2	L-Alanine	91.44	89.05	C3H7NO2	MetaDNA.predict	[M+H]+	99.64	56-41-7	C00246
3	L-Serine	90.57	105.04	C3H7NO3	BioDeep.DB	[M+H]+	93.5	110-60-1	C00134
4	L-Proline	100.31	115.06	C5H9NO2	BioDeep.DB	[M+H]+	100	107-95-9	C00099
5	L-Valine	149.59	117.08	C5H11NO2	BioDeep.DB	[M+H]+	100	56-41-7	C00041
6	L-Threonine	92.77	119.06	C4H9NO3	BioDeep.DB	[M+H]+	99.97	62-53-3	C00292
7	L-Cysteine	284.89	121.02	C3H7NO2S	BioDeep.DB	[M]+	87.68	52-90-4	C01585
8	Ketoleucine	342.94	130.06	C6H10O3	BioDeep.DB	[M-H]-	94.76	142-82-5	-
9	N-Acetyl-L-alanine	82.49	131.06	C5H9NO3	BioDeep.DB	[M-H]-	98.19	542-28-9	C02240
10	L-Leucine	187.73	131.09	C6H13NO2	BioDeep.DB	[M]-	99.92	600-18-0	C00109
11	L-Isoleucine	228.19	131.09	C6H13NO2	BioDeep.DB	[M+H]+	99.96	73-32-5	C20905
12	L-Aspartic acid	91.94	133.04	C4H7NO4	BioDeep.DB	[M+H]+	99.93	71018-10-5	C17234
13	L-Methionine	154.72	149.05	C5H11NO2S	BioDeep.DB	[M+H]+	99.91	56-45-1	C00065
14	L-Histidine	83.06	155.07	C6H9N3O2	BioDeep.DB	[M+H]+	98.77	123-31-9	C00530
15	D-beta-Phenylalanine	638.67	165.08	C9H11NO2	MetaDNA.predict	[M-H]-	99.26	634-97-9	C05942
16	L-Phenylalanine	351.95	165.08	C9H11NO2	BioDeep.DB	[M+H]+	100	71-30-7	C00380
17	L-4-Hydroxyphenylglycine	224.03	167.06	C8H9NO3	BioDeep.DB	[M]+	99.19	110-43-0	C08380
18	1-Methylhistidine	62.66	169.09	C7H11N3O2	BioDeep.DB	[M+H]+	97.69	111-14-8	C17714
19	N-Acetylleucine	159.55	173.11	C8H15NO3	BioDeep.DB	[M-H]-	100	66-22-8	C00106
20	N-Acetylornithine	107.56	174.1	C7H14N2O3	BioDeep.DB	[M+H]+	90	504-07-4	C00429
21	L-Arginine	89.13	174.11	C6H14N4O2	BioDeep.DB	[M+H]+	99.96	557-24-4	C01596
22	Citrulline	94.35	175.1	C6H13N3O3	BioDeep.DB	[M+H]+	99.46	110-16-7	C01384
23	L-Tyrosine	223.71	181.07	C9H11NO3	BioDeep.DB	[M+H]+	99.88	105-45-3	-
24	β-Tyrosine	223.78	181.07	C9H11NO3	MetaDNA.predict	[M+H]+	99.99	147-85-3	C00148
25	N-α-acetyllysine	222.95	188.12	C8H16N2O3	BioDeep.DB	[M-H]-	97.8	110-15-6	C00042
26	Homo-L-arginine	91.85	188.13	C7H16N4O2	BioDeep.DB	[M+H]+	85	156-86-5	C00719
27	N-Acetyl-DL-methionine	316.87	191.06	C7H13NO3S	BioDeep.DB	[M-H]-	80.33	72-18-4	C00183
28	N-Methyltyrosine	233.87	195.09	C10H13NO3	BioDeep.DB	[M+H]+	88.2	103-82-2	C07086
29	L-Leucyl-L-Alanine	323.67	202.13	C9H18N2O3	BioDeep.DB	[M+H]+	99.94	72-19-5	C00188
30	Acetylcarnitine	152.16	203.24	C9H17NO4	BioDeep.DB	[M+H]+	99.89	52-90-4	C00097
31	L-Tryptophan	407.62	204.09	C11H12N2O2	BioDeep.DB	[M+H]+	99.7	122-78-1	C00601
32	L-Kynurenine	603.46	208.08	C10H12N2O3	BioDeep.DB	[M+H]+	94.38	149-32-6	C00503
33	Hydroxykynurenine	705.72	224.08	C10H12N2O4	BioDeep.DB	[M+H]+	98.27	2628-17-3	C05627
34	Alanyl-DL-Phenylalanine	343.85	236.12	C12H16N2O3	BioDeep.DB	[M-H]-	96.56	501-94-0	C06044
35	N-lactoyl-phenylalanine	295.94	237.1	C12H15NO4	BioDeep.DB	[M-H]-	94.98	20780-54-5	C20782
36	Glycyltyrosine	330.76	238.24	C11H14N2O4	BioDeep.DB	[M+H]+	98.53	1445-91-6	C11348
37	N-Acetyl-DL-tryptophan	687.2	246.1	C13H14N2O3	BioDeep.DB	[M]+	93.97	533-73-3	C02814
38	S-Ribosyl-L-homocysteine	192.48	267.08	C9H17NO6S	MetaDNA.predict	[M-H2O-H]-	98.55	98-79-3	C01879
39	γ-Glutamylcysteine	761.36	250.06	C8H14N2O5S	BioDeep.DB	[M-H]-	98.85	140-10-3	C00423
40	Saccharopine	91.69	276.13	C11H20N2O6	BioDeep.DB	[M+H]+	99.85	816-66-0	C00233
41	L-Asparagine	90.76	132.05	C4H8N2O3	BioDeep.DB	[M+H]+	99.99	70-47-3	C00152
42	L-Methionine S-oxide	95.04	165.05	C5H11NO3S	BioDeep.DB	[M+H]+	98.86	3226-65-1	C02989
43	Chorismate	224.23	226.05	C10H10O6	MetaDNA.predict	[M]+	85	55508-12-8	C00251
44	Glutathione	110.44	307.08	C10H17N3O6S	BioDeep.DB	[M+H]+	98.55	70-18-8	C00051
45	trans-Cinnamate	91.44	148.05	C9H8O2	BioDeep.DB	[M-H2O-H]-	100	140-10-3	C00423
46	2-Keto-6-aminocaproate	97.23	145.07	C6H11NO3	MetaDNA.predict	[M+H]+	99.82	-	C03239
47	D-Erythro-imidazole-glycerol-phosphate	125.16	238.04	C6H11N2O6P	MetaDNA.predict	[M-H]-	99.65	36244-87-8	C04666
Flavonoids
1	Quercetin 3-(2G-xylosylrutinoside)	450.79	742.2	C32H38O20	MetaDNA.predict	[M-H]-	99.82	129235-39-8	C10175
2	Rutin	499.62	610.15	C27H30O16	BioDeep.DB	[M+H]+	99.86	207671-50-9	C05625
3	Cyanidin 3-(6-p-caffeoyl)glucoside	351.83	611.14	C30H27O14	MetaDNA.predict	[M-H]-	82.54	-	C16369
4	Cyanidin 3-O-(6-O-p-coumaroyl)glucoside	411.38	595.15	C30H27O13	MetaDNA.predict	[M-H]-	89.4	-	C12095
5	Malvidin-3-O-glucoside	558.74	493.13	C23H25O12	BioDeep.DB	[M+H]+	100	18470-06-9	C12140
6	Procyanidin B2	445.2	578.14	C30H26O12	BioDeep.DB	[M+H]+	94.63	29106-49-8	C17639
7	Pelargonidin 3-O-(6-O-malonyl-beta-D-glucoside)	507.79	519.11	C24H23O13	MetaDNA.predict	[M]-	91.89	165070-68-8	C12642
8	Myricetin 3-glucoside	485.56	480.09	C21H20O13	BioDeep.DB	[M+H]+	99.51	-	-
9	Petunidin 3-galactoside	460.86	478.11	C22H22O12	BioDeep.DB	[M+H]+	100	-	-
10	Isoquercitrin	499.59	464.1	C21H20O12	BioDeep.DB	[M+H]+	99.68	21637-25-2	C05623
11	Myricitrin	515.99	464.1	C21H20O12	BioDeep.DB	[M+H]+	87.75	17912-87-7	C10108
12	Hesperetin 7-O-glucoside	462.71	464.13	C22H24O11	MetaDNA.predict	[M+H]+	99.43	31712-49-9	C16422
13	Astragalin	524.21	448.1	C21H20O11	BioDeep.DB	[M+H]+	99.9	480-10-4	C12249
14	Quercitrin	466.07	448.1	C21H20O11	BioDeep.DB	[M+H]+	99.29	522-12-3	C01750
15	Delphinidin-3-O-arabinoside	537.02	435.09	C20H19O11	BioDeep.DB	[M]+	91.09	-	-
16	Phlorizin	567.26	436.14	C21H24O10	BioDeep.DB	[M-H]-	91.13	60-81-1	C01604
17	Quercetin 3-arabinoside	531.68	434.08	C20H18O11	BioDeep.DB	[M-H]-	98.38	22255-13-6	-
18	Salipurposide	554.58	434.39	C21H22O10	BioDeep.DB	[M-H]-	93.53	-	-
19	Casticin	768.87	374.1	C19H18O8	BioDeep.DB	[M-H]-	96.43	479-91-4	-
20	Jaceidin	757.7	360.08	C18H16O8	BioDeep.DB	[M-H]-	94.82	10173-01-0	-
21	Limocitrin	721.85	346.07	C17H14O8	BioDeep.DB	[M-H]-	96.55	489-33-8	-
22	Tricin	757.66	330.07	C17H14O7	BioDeep.DB	[M-H]-	89.65	520-32-1	C10193
23	4,5,7-trihydroxy-3,6-dimethoxyflavone	699.42	330.07	C17H14O7	BioDeep.DB	[M]-	85.55	-	-
24	Dihydromyricetin	476.27	320.05	C15H12O8	BioDeep.DB	[M-H]-	99.24	27200-12-0	C02906
25	3-O-Methylquercetin	710.6	316.06	C16H12O7	BioDeep.DB	[M-H]-	97.26	1486-70-0	C04443
26	Myricetin	580.89	318.04	C15H10O8	BioDeep.DB	[M-H]-	100	529-44-2	C10107
27	Isorhamnetin	511.03	316.06	C16H12O7	BioDeep.DB	[M+H]+	99.96	480-19-3	C10084
28	(-)-Epigallocatechin	411.32	306.07	C15H14O7	BioDeep.DB	[M-H]-	99.95	970-74-1	C12136
29	Quercetin	645.63	302.04	C15H10O7	BioDeep.DB	[M+H]+	100	117-39-5	C00389
30	Taxifolin	538.75	304.06	C15H12O7	BioDeep.DB	[M-H]-	99.97	480-18-2	C01617
31	Hesperetin	520.52	302.08	C16H14O6	BioDeep.DB	[M+H]+	100	520-33-2	C01709
32	Kaempferide	727.05	300.06	C16H12O6	BioDeep.DB	[M-H]-	99.48	491-54-3	C10098
33	Epicatechin	464.95	290.08	C15H14O6	BioDeep.DB	[M-H]-	99.7	490-46-0	C09727
34	Kaempferol	700.55	286.05	C15H10O6	BioDeep.DB	[M]-	100	520-18-3	C05903
35	Fisetin	579.82	286.05	C15H10O6	BioDeep.DB	[M+H]+	100	345909-34-4	C10041
36	Eriodictyol	633.62	288.06	C15H12O6	BioDeep.DB	[M-H]-	99.37	552-58-9	C05631
37	Sakuranetin	776.71	286.08	C16H14O5	BioDeep.DB	[M-H]-	96.56	2957-21-3	C09833
38	Biochanin A	775.04	284.07	C16H12O5	BioDeep.DB	[M-H]-	81.64	491-80-5	C00814
39	Naringenin	695.1	272.07	C15H12O5	BioDeep.DB	[M+H]+	98.54	480-41-1	C00509
40	Phloretin	683.47	274.08	C15H14O5	BioDeep.DB	[M-H]-	85.79	60-82-2	C00774
41	Genistein	468.84	270.05	C15H10O5	BioDeep.DB	[M+H]+	85	446-72-0	C06563
42	Medicarpin	794.97	270.09	C16H14O4	BioDeep.DB	[M-H]-	97.72	32383-76-9	C10503
43	5,7-Dihydroxyflavone	778	254.06	C15H10O4	BioDeep.DB	[M-H]-	99.94	480-40-0	C10028
44	2-Chloro-L-phenylalanine	410.78	199.04	C9H10ClNO2	BioDeep.DB	[M+H]+	100	103616-89-3	-
45	Caffeic acid 3-glucoside	700.53	348.03	C12H12O12	BioDeep.DB	[M-H]-	99.92	72691-25-9	-
Nucleotide and derivates
1	Hypoxanthine	201.02	136.04	C5H4N4O	BioDeep.DB	[M-H]-	87.08	68-94-0	C00262
2	5-Hydroxymethyluracil	70.4	142.04	C5H6N2O3	BioDeep.DB	[M]+	86.02	4433-40-3	C03088
3	Guanine	200.37	151.05	C5H5N5O	BioDeep.DB	[M-H]-	88.73	73-40-5	C00242
4	Xanthine	213.46	152.03	C5H4N4O2	BioDeep.DB	[M-H]-	94.5	69-89-6	C00385
5	Deoxyuridine	757.88	228.07	C9H12N2O5	BioDeep.DB	[M]+	95.86	951-78-0	C00526
6	Thymidine	601.83	242.09	C10H14N2O5	BioDeep.DB	[M]-	96.71	50-89-5	C00214
7	5-Deoxyadenosine	307.43	251.1	C10H13N5O3	BioDeep.DB	[M+H]+	100	4754-39-6	C05198
8	Nicotinamide riboside	107.58	255.1	C11H15N2O5	MetaDNA.predict	[M]+	96.13	1341-23-7	C03150
9	Cytidine	150.2	243.09	C9H13N3O5	BioDeep.DB	[M+H]+	100	65-46-3	C00475
10	Uridine	212.37	244.07	C9H12N2O6	BioDeep.DB	[M+H]+	100	58-96-8	C00299
11	Inosine	296.71	268.08	C10H12N4O5	BioDeep.DB	[M]+	100	58-63-9	C00294
12	Guanosine	308.13	283.09	C10H13N5O5	BioDeep.DB	[M+H]+	100	118-00-3	C00387
13	5-Methylthioadenosine	395.48	297.09	C11H15N5O3S	BioDeep.DB	[M+H]+	100	2457-80-9	C00170
14	Deoxyinosine	184.83	252.09	C10H12N4O4	BioDeep.DB	[M-H2O-H]-	99.34	890-38-0	C05512
15	Cytosine	107.6	111.04	C4H5N3O	BioDeep.DB	[M+H]+	99.73	71-30-7	C00380
16	Uracil	212.09	112.03	C4H4N2O2	BioDeep.DB	[M+H]+	99.63	66-22-8	C00106
17	Dihydrouracil	128.31	114.04	C4H6N2O2	BioDeep.DB	[M]-	96.16	504-07-4	C00429
18	Nicotinate D-ribonucleoside	108.1	256.08	C11H14NO6	MetaDNA.predict	[M]+	99.82	-	C05841
19	Adenosine	351.08	267.1	C10H13N5O4	BioDeep.DB	[M-H]-	100	58-61-7	C00212
20	N2,N2-Dimethylguanosine	363.62	311.12	C12H17N5O5	BioDeep.DB	[M+H]+	83.86	2140-67-2	-
21	Nicotinamide ribotide	689.1	334.06	C11H15N2O8P	BioDeep.DB	[M]-	85	1094-61-7	C00455
22	Cyclic GMP	233.76	345.05	C10H12N5O7P	BioDeep.DB	[M-H]-	80.55	7665-99-8	C00942
23	dGMP	196.85	347.06	C10H14N5O7P	BioDeep.DB	[M-H]-	98.35	902-04-5	C00362
24	3-AMP	150.27	347.06	C10H14N5O7P	BioDeep.DB	[M+H]+	99.36	84-21-9	C01367
25	Uracil 5-carboxylate	785.81	156.02	C5H4N2O4	BioDeep.DB	[M]+	97.19	23945-44-0	C03030
26	Allantoin	98.79	158.04	C4H6N4O3	BioDeep.DB	[M+H]+	94.52	97-59-6	C01551
27	dCMP	772.01	307.06	C9H14N3O7P	BioDeep.DB	[M]-	99.32	1032-65-1	C00239
28	Adenine	351.3	135.05	C5H5N5	BioDeep.DB	[M-H]-	100	62-57-7	C03665
Lipids
1	(R)-Pantolactone	823.34	130.06	C6H10O3	BioDeep.DB	[M+H]+	95.51	599-04-2	C01012
2	Phytosphingosine	786.62	317.29	C18H39NO3	BioDeep.DB	[M+H]+	99.24	554-62-1	C12144
3	13(S)-HpOTrE	688.31	310.21	C18H30O4	BioDeep.DB	[M+H]+	90.11	67597-26-6	C04785
4	2,3-dinor Prostaglandin E1	738.23	326.21	C18H30O5	BioDeep.DB	[M+H-H2O]+	80.53	7046-40-4	-
5	Cholesterol	64.58	386.35	C27H46O	BioDeep.DB	[M+H-H2O]+	98.44	57-88-5	C00187
6	MG(18:2(9Z,12Z)/0:0/0:0)[rac]	830.83	354.28	C21H38O4	BioDeep.DB	[M+H]+	98.58	26545-74-4	-
7	5-Valerolactone	149.62	100.05	C5H8O2	BioDeep.DB	[M+H]+	97.43	542-28-9	C02240
8	Dehydro-D-arabinono-1,4-lactone	224.79	146.02	C5H6O5	MetaDNA.predict	[M]-	99.98	-	C06316
9	Methyl cinnamate	414.34	162.07	C10H10O2	BioDeep.DB	[M+H]+	81.53	103-26-4	C06358
10	Methyl jasmonate	780.03	224.14	C13H20O3	BioDeep.DB	[M-H]-	99.5	39924-52-2	C11512
11	Alantolactone	707.74	232.15	C15H20O2	BioDeep.DB	[M-H]-	100	546-43-0	C09289
12	2-O-(α-D-Glucopyranosyl)-D-glycerate	114.8	268.08	C9H16O9	MetaDNA.predict	[M-H]-	100	7368-73-2	C19792
13	Dibutyl phthalate	717.41	278.15	C16H22O4	BioDeep.DB	[M-H]-	80.17	84-74-2	C14214
14	(R)-Oxypeucedanin	579.81	286.08	C16H14O5	BioDeep.DB	[M+H]+	87.92	26091-73-6	C09282
15	N-Succinyl-2-amino-6-ketopimelate	620.69	289.08	C11H15NO8	MetaDNA.predict	[M+H]+	91.36	-	C04462
16	Caffeate	239.17	180.04	C9H8O4	BioDeep.DB	[M-H]-	87.52	-	C01197
17	12-OPDA	805.63	292.2	C18H28O3	BioDeep.DB	[M-H]-	99.77	67204-66-4	C01226
18	Ginkgolide C	438.59	440.13	C20H24O11	BioDeep.DB	[M+H]+	100	15291-76-6	C07603
19	Rhodomycin D	610.03	557.19	C28H31NO11	MetaDNA.predict	[M]-	100	117016-15-6	C12426
20	dTDP-3-O-methyl-β-L-rhamnose	399.53	562.1	C17H28N2O15P2	MetaDNA.predict	[M]-	100	-	C21350
21	Leukotriene F4	599.9	568.28	C28H44N2O8S	MetaDNA.predict	[M+H]+	93.11	83851-42-7	C06462
22	2-Aminobut-2-enoate	567.4	101.05	C4H7NO2	MetaDNA.predict	[M+H]+	99.92	71018-10-5	C17234
23	N-Heptane	32.56	100.13	C7H16	BioDeep.DB	[M]+	96.57	142-82-5	-
24	2-Iminobutanoate	110.62	101.05	C4H7NO2	MetaDNA.predict	[M+H]+	99.88	-	C20905
Alcohols
1	2-Phenylethanol	817.55	122.07	C8H10O	BioDeep.DB	[M+H-H2O]+	80.58	1960-12-08	C05853
2	Erythritol	508.84	122.06	C4H10O4	BioDeep.DB	[M-H]-	100	149-32-6	C00503
3	Tyrosol	253.52	138.07	C8H10O2	BioDeep.DB	[M+H-H2O]+	98.99	501-94-0	C06044
4	Perillyl alcohol	479.01	152.12	C10H16O	BioDeep.DB	[M+H-H2O]+	89.37	18457-55-1	C02452
5	Isoeugenol	523.35	164.08	C10H12O2	BioDeep.DB	[M-H]-	99.75	97-54-1	C10469
6	(S)-1-Phenylethanol	77.77	122.07	C8H10O	BioDeep.DB	[M+H]+	94.33	1445-91-6	C11348
7	Benzene-1,2,4-triol	535.46	126.03	C6H6O3	BioDeep.DB	[M-H]-	98.5	533-73-3	C02814
8	4-Nitrophenol	625.39	139.03	C6H5NO3	BioDeep.DB	[M-H]-	98.33	100-02-7	C00870
9	3-Methoxycatechol	336.97	140.05	C7H8O3	BioDeep.DB	[M+H]+	86.59	934-00-9	-
10	D-Xylitol	98.45	152.07	C5H12O5	BioDeep.DB	[M+H]+	85.36	87-99-0	C00379
11	1,4-Dithiothreitol	444.34	154.01	C4H10O2S2	BioDeep.DB	[M+H]+	95.11	16096-97-2	C00265
12	Caffeyl alcohol	445.89	166.06	C9H10O3	BioDeep.DB	[M-H]-	84.1	3598-26-3	C12206
13	Mannitol	323.63	182.08	C6H14O6	BioDeep.DB	[M]+	97.8	69-65-8	C00392
14	Sinapyl alcohol	425.59	210.09	C11H14O4	BioDeep.DB	[M+H-H2O]+	94.52	537-33-7	C02325
15	cis-Resveratrol	515.8	228.08	C14H12O3	BioDeep.DB	[M+H]+	85.79	61434-67-1	-
16	Secoisolariciresinol	590.04	362.17	C20H26O6	BioDeep.DB	[M-H]-	90.57	29388-59-8	C18167
17	25-Hydroxycholesterol	557.67	402.35	C27H46O2	BioDeep.DB	[M-H]-	99.93	2140-46-7	C15519
18	α-Tocopherol	549.34	430.38	C29H50O2	BioDeep.DB	[M]+	99.02	1959-02-09	C02477
19	Ostenol	794.59	230.09	C14H14O3	BioDeep.DB	[M+H]+	96.97	484-14-0	-
Amines
1	3-Methyl-1-butylamine	337.57	87.1	C5H13N	BioDeep.DB	[M+H]+	91.32	431-03-8	C00741
2	Putrescine	78.09	88.1	C4H12N2	BioDeep.DB	[M+H]+	99.97	110-60-1	C01089
3	Aniline	77.8	93.06	C6H7N	BioDeep.DB	[M+H]+	98.68	107-85-7	C02640
4	N,N-Dimethyl-1,4-phenylenediamine	469.44	136.1	C8H12N2	BioDeep.DB	[M+H-H2O]+	85.19	99-98-9	C00186
5	Tyramine	253.68	137.08	C8H11NO	BioDeep.DB	[M+H]+	99.02	503-74-2	C08262
6	Spermidine	71.17	145.16	C7H19N3	BioDeep.DB	[M+H]+	99.42	1956-12-02	C00334
7	L-Glutamine	91.53	146.07	C5H10N2O3	BioDeep.DB	[M+H]+	94.38	1960-12-08	C05853
8	Dopamine	112.78	153.08	C8H11NO2	BioDeep.DB	[M+H]+	85.49	488-93-7	-
9	Norepinephrine	304.54	169.07	C8H11NO3	BioDeep.DB	[M+H]+	94.92	1071-46-1	-
10	L-Dopa	165.27	197.07	C9H11NO4	BioDeep.DB	[M+H]+	99.97	99-98-9	C04203
11	Phenylethylamide	790.28	239.13	C16H17NO	BioDeep.DB	[M+H]+	99.11	59-67-6	C00253
12	Lauroyl diethanolamide	825.99	287.25	C16H33NO3	BioDeep.DB	[M+H]+	99.15	22573-88-2	C04281
13	Glycerophospho-N-Palmitoyl Ethanolamine	790.8	453.29	C21H44NO7P	BioDeep.DB	[M-H]-	81.39	-	C00408
14	Glycerophospho-N-Oleoyl Ethanolamine	804.55	479.3	C23H46NO7P	BioDeep.DB	[M-H]-	90	97-69-8	-
15	Strictosamide	464.01	498.2	C26H30N2O8	MetaDNA.predict	[M-H2O-H]-	97.68	61-90-5	C00123
16	6-Dehydro-6-oxoparomamine	394.52	321.15	C12H23N3O7	MetaDNA.predict	[M]-	99.8	599-04-2	C01012
17	D-Cathinone	761.49	149.08	C9H11NO	BioDeep.DB	[M+H]+	96.61	71031-15-7	C08301
Carbohydrates
1	D-Lyxose	115.12	150.05	C5H10O5	BioDeep.DB	[M-H]-	85.82	1114-34-7	C00476
2	Sedoheptulose	94.97	210.07	C7H14O7	BioDeep.DB	[M-H]-	89.72	3019-74-7	C02076
3	Gentiobiose	182.01	342.12	C12H22O11	BioDeep.DB	[M]-	96.62	554-91-6	C08240
4	Turanose	96.98	342.12	C12H22O11	BioDeep.DB	[M]+	99.13	547-25-1	C19636
5	Melibiose	232.99	342.12	C12H22O11	BioDeep.DB	[M-H2O-H]-	81.36	585-99-9	C05400
6	Cellobiose	97.05	342.12	C12H22O11	BioDeep.DB	[M+H-H2O]+	99.2	528-50-7	C00185
7	Acetyl-maltose	507.75	384.13	C14H24O12	MetaDNA.predict	[M]-	99.53	-	C02130
8	Melezitose	99.3	504.17	C18H32O16	BioDeep.DB	[M+H-H2O]+	82	597-12-6	C08243
9	Raffinose	514.83	504.17	C18H32O16	BioDeep.DB	[M-H]-	91.74	512-69-6	C00492
10	1-Kestose	163.25	504.17	C18H32O16	BioDeep.DB	[M-H]-	97.51	470-69-9	C03661
11	D-Galactose	823.81	180.06	C6H12O6	BioDeep.DB	[M+H]+	99.59	59-23-4	C00124
12	2-Amino-2-deoxy-D-gluconate	90.71	195.07	C6H13NO6	BioDeep.DB	[M+H]+	99.64	3646-68-2	C03752
13	Glucose 6-phosphate	95.93	260.03	C6H13O9P	BioDeep.DB	[M+H]+	88.69	136377-13-4	C00092
14	Ribose 1,5-bisphosphate	804.14	309.99	C5H12O11P2	BioDeep.DB	[M-H]-	99.82	14689-84-0	C01151
15	Diacetyl	753.85	110.04	C6H6O2	BioDeep.DB	[M]+	97.41	123-31-9	C00530
Vitamins and derivatives
1	Pyridoxine	111.69	169.07	C8H11NO3	BioDeep.DB	[M+H]+	85.43	65-23-6	C00314
2	Biotin	335.17	244.09	C10H16N2O3S	BioDeep.DB	[M+H]+	99.04	58-85-5	C00120
3	Riboflavin	458.66	376.14	C17H20N4O6	BioDeep.DB	[M+H]+	99.28	83-88-5	C00255
4	S-Adenosylmethionine	810.2	398.14	C15H22N6O5S	BioDeep.DB	[M]+	99.23	17176-17-9	C00019
5	Biotinyl-5-AMP	571.46	573.14	C20H28N7O9PS	MetaDNA.predict	[M-H2O-H]-	99.65	4130-20-5	C05921
6	15,16-Dihydrobiliverdin	528.36	584.26	C33H36N4O6	MetaDNA.predict	[M]-	99.86	137429-14-2	C11630
7	Divinyl chlorophyllide a	431.47	612.22	C35H32MgN4O5	MetaDNA.predict	[M-H2O-H]-	91.09	-	C11832
8	NAD	218.69	664.12	C21H28N7O14P2	BioDeep.DB	[M-H]-	96.76	53-84-9	C00003
9	Dephospho-CoA	458.62	687.15	C21H35N7O13P2S	MetaDNA.predict	[M-H]-	99.23	3633-59-8	C00882
10	p-Coumaroyl-CoA	413.78	913.15	C30H42N7O18P3S	MetaDNA.predict	[M]-	94.64	119785-99-8	C00223
11	4-(beta-D-Glucosyloxy)benzoate	292.53	300.08	C13H16O8	BioDeep.DB	[M-H]-	95.59	-	C03993
12	Maleamate	145.13	115.03	C4H5NO3	BioDeep.DB	[M]-	99.72	557-24-4	C01596
13	Ascorbate	100.14	176.03	C6H8O6	BioDeep.DB	[M-H]-	99.81	50-81-7	C00072
Alkaloids
1	Betaine	95.19	117.08	C5H11NO2	BioDeep.DB	[M+H]+	99.92	107-43-7	C00719
2	Anabasine	823.33	162.12	C10H14N2	BioDeep.DB	[M+H-H2O]+	93.22	494-52-0	C06180
3	Glycerophosphocholine	92.76	257.1	C8H20NO6P	BioDeep.DB	[M+H]+	99.39	28319-77-9	C00670
4	Sinomenine	674.22	329.16	C19H23NO4	BioDeep.DB	[M+H]+	96.41	115-53-7	C09643
5	Lobelanine	485.92	335.19	C22H25NO2	MetaDNA.predict	[M-H]-	100	579-21-5	C10157
6	Narcotoline	401.03	399.13	C21H21NO7	MetaDNA.predict	[M-H]-	99.22	521-40-4	C09593
7	Vindoline	481.9	456.23	C25H32N2O6	BioDeep.DB	[M+H]+	100	2182-14-1	C01626
8	Phosphorylcholine	734.48	184.07	C5H15NO4P	BioDeep.DB	[M+H]+	98.35	107-73-3	C00588
9	Homostachydrine	107.77	157.11	C8H15NO2	BioDeep.DB	[M+H]+	100	1195-94-4	C08283
10	Propionylcarnitine	306.06	217.13	C10H19NO4	BioDeep.DB	[M+H]+	90.03	17298-37-2	C03017
11	Butyryl-L-carnitine	389.53	231.15	C11H21NO4	BioDeep.DB	[M+H]+	89.32	25576-40-3	C02862
Peptides
1	Glycyl-Valine	170.31	174.1	C7H14N2O3	BioDeep.DB	[M+H]+	97.83	6491-59-4	-
2	Glycylleucine	247.82	188.12	C8H16N2O3	BioDeep.DB	[M-H]-	97.79	869-19-2	C02155
3	Gly-Ile	365.32	188.22	C8H16N2O3	BioDeep.DB	[M+H]+	98.08	19461-38-2	-
4	Ala-Leu	240.05	202.25	C9H18N2O3	BioDeep.DB	[M-H]-	99.95	3303-34-2	-
5	Pro-Ile	216.8	228.29	C11H20N2O3	BioDeep.DB	[M+H]+	97.12	51926-51-3	-
6	Asp-Phe-OH	790.29	388.09	C18H16N2O8	BioDeep.DB	[M+H]+	84.09	3918-98-7	-
7	Asp-Tyr-OH	763.97	404.09	C18H16N2O9	BioDeep.DB	[M+H]+	90.69	-	-
8	Lys-Trp-OH	590.56	440.17	C22H24N4O6	BioDeep.DB	[M+H]+	100	50674-18-5	-
9	Trp-Lys-OH	532.42	454.19	C23H26N4O6	BioDeep.DB	[M+H]+	100	-	-
10	Asp-Phe	274.87	280.11	C13H16N2O5	BioDeep.DB	[M-H]-	86.36	13433-09-5	-
Coumarins
1	Isoscopoletin	553.92	192.04	C10H8O4	BioDeep.DB	[M+H]+	99.89	776-86-3	C18079
2	Scopoletin	630.36	192.04	C10H8O4	BioDeep.DB	[M-H]-	99.96	92-61-5	C01752
3	Imperatorin	829.74	270.09	C16H14O4	BioDeep.DB	[M+H]+	99.23	482-44-0	C09269
4	Aesculin	400.14	340.08	C15H16O9	BioDeep.DB	[M-H]-	92.34	531-75-9	C09264
5	Coumarin	427.54	146.04	C9H6O2	BioDeep.DB	[M+H]+	93.32	91-64-5	C05851
Aldehydes
1	Cinnamaldehyde	794.48	132.058	133.065	BioDeep.DB	[M+H]+	94.55	C9H8O	C00903
2	Coniferyl aldehyde	601.5	178.063	177.055	BioDeep.DB	[M-H]-	99.71	C10H10O3	C02666
3	Indoleacetaldehyde	827.762	159.068	160.076	BioDeep.DB	[M+H]+	100	C10H9NO	C00637
4	Phenylacetaldehyde	78.075	120.058	120.981	BioDeep.DB	[M+H]+	99.14	C8H8O	C00601
Ketones
1	2-Heptanone	835.009	114.105	C7H14O	BioDeep.DB	[M-H]-	99.79	110-43-0	C08380
2	Acetosyringone	499.976	196.074	C10H12O4	BioDeep.DB	[M-H]-	99.53	2478-38-8	C10664
3	Dehydroepiandrosterone	348.576	288.209	C19H28O2	BioDeep.DB	[M-H]-	87.62	53-43-0	C01227
Indole derivatives
1	3-Methylindole	761.55	131.07	C9H9N	BioDeep.DB	[M+H]+	81.15	83-34-1	C08313
2	Indolepyruvate	605.63	203.06	C11H9NO3	BioDeep.DB	[M-H]-	100	392-12-1	C00331
Terpenes
1	(-)-α-Curcumene	446.5	202.17	C15H22	BioDeep.DB	[M+H]+	82.25	4176-17-4	C09649
Others
1	Hydroquinone	420.08	120.06	C8H8O	BioDeep.DB	[M+H]+	86.19	2628-17-3	C05627
2	4-Hydroxystyrene	2.72	120.06	C8H8O	MetaDNA.predict	[M+H]+	97.53	20780-54-5	C20782
3	(S)-2-Phenyloxirane	751.55	318.28	C18H10N2O4	BioDeep.DB	[M+H]+	96.38	8049-97-6	-
4	Melanin	450.82	326.1	C15H18O8	BioDeep.DB	[M]+	86.94	8049-97-6	C04415
5	4-O-beta-D-Glucosyl-4-hydroxycinnamate	417.98	342.1	C15H18O9	BioDeep.DB	[M-H]-	96.47	24959-81-7	C10431
6	Dehydro-L-(+)-ascorbic acid dimer	792.02	353.13	C20H19NO5	BioDeep.DB	[M]-	95	28230-70-8	C09599
7	Parfumine	326.34	372.07	C15H16O11	MetaDNA.predict	[M-H]-	99.99	28230-70-8	C03062
8	2-O-Caffeoylglucarate	692.68	360.13	C18H20N2O6	MetaDNA.predict	[M-H2O-H]-	98.22	-	C17754
9	3-Methoxytyramine-betaxanthin	446.46	368.11	C17H20O9	BioDeep.DB	[M-H]-	94.24	-	-
10	Methyl chlorogenate	86	379.04	C10H14N5O7PS	MetaDNA.predict	[M+H]+	86.8	15867-02-4	C16619
11	6-Thioguanosine monophosphate	258.98	386.08	C16H18O11	MetaDNA.predict	[M]-	98.4	-	C03156
12	O-Feruloylgalactarate	370.38	409.16	C16H27NO11	BioDeep.DB	[M-H]-	80.23	-	C08333
13	Linustatin	406.43	432.16	C19H28O11	BioDeep.DB	[M-H2O-H]-	83.01	72229-40-4	-
14	Osmanthuside H	416.39	443.16	C23H25NO8	MetaDNA.predict	[M-H]-	100	-	C21590
15	4-O-Desmethyl-3-O-acetylpapaveroxine	443.8	480.24	C19H36N4O10	MetaDNA.predict	[M-H]-	100	-	C21267
16	6-Oxogentamicin X2	498.96	491.18	C24H29NO10	MetaDNA.predict	[M]-	99.33	-	C11813
17	Demethylalangiside	559.9	523.21	C25H33NO11	MetaDNA.predict	[M]-	92.04	47763-23-5	C07307
18	Deacetylipecoside	539.78	580.22	C28H36O13	BioDeep.DB	[M-H]-	90.76	7374-79-0	C10890
19	(+)-Syringaresinol O-beta-D-glucoside	452.63	594.16	C27H30O15	BioDeep.DB	[M-H]-	93.33	-	-
20	Datiscetin-3-O-rutinoside	753.85	110.04	C6H6O2	BioDeep.DB	[M-H]-	97.41	123-31-9	C00530
