# Supplementary material for: A comparative UPLC‐Q‐Orbitrap‐MS untargeted metabolomics investigation of different parts of Clausena lansium (Lour.) Skeels
Source: Food Sci Nutr. 2020 Oct 3;8(11):5811–22. doi: 10.1002/fsn3.1841 (PMC7684609; doi:10.1002/fsn3.1841)
Supplement: Supplementary file 3 — Table S2 [file FSN3-8-5811-s003.xlsx]

## Sheet: CLF vs CLL
	VIP	mean_CLF	sd_CLF	mean_CLL	sd_CLL	Fold Change_CLF/CLL	log2(FC_CLF/CLL)	p.value	FDR
L-Arginine	1.17304	6.74023e+08	6.91795e+06	3.53629e+07	944207	19.06	4.2525	7.71087e-20	1.52945e-16
3-Indoleacetic acid	1.17283	1.30854e+07	635857	8.16427e+07	1.06862e+06	0.16028	-2.6414	1.2166e-17	3.91317e-15
D-Cathinone	1.17276	1.51714e+07	843603	1.08863e+08	1.67714e+06	0.13936	-2.8431	3.2921e-17	5.84766e-15
L-Glutamine	1.17274	1.5725e+09	2.77273e+07	2.27997e+08	2.62613e+06	6.897	2.786	4.5894e-17	7.0933e-15
L-Isoleucine	1.17268	2.84285e+09	4.99586e+07	5.06605e+08	1.2852e+07	5.6116	2.4884	8.68541e-17	1.13428e-14
L-Kynurenine	1.17267	7.54672e+06	492604	5.89369e+07	1.02662e+06	0.12805	-2.9652	8.99402e-17	1.13428e-14
3-Methyl-1-butylamine	1.17259	1.14214e+08	2.66156e+06	3.26258e+06	298307	35.007	5.1296	2.11614e-16	1.89355e-14
Myricitrin	1.17248	4.05492e+08	6.57593e+06	7.37092e+07	5.7527e+06	5.5012	2.4598	5.04851e-16	3.30123e-14
2-Keto-6-aminocaproate	1.17218	1.00315e+08	1.58209e+06	4.2966e+07	876410	2.3347	1.2233	3.05686e-15	1.13332e-13
Mannitol	1.17212	1.98853e+06	160487	2.09115e+07	594869	0.095093	-3.3945	4.20455e-15	1.48736e-13
Ostenol	1.17204	5.73508e+08	1.93264e+07	2.18429e+06	166917	262.56	8.0365	6.15746e-15	1.9752e-13
Phenylacetaldehyde	1.17202	8.53279e+07	2.09931e+06	2.1217e+08	3.77721e+06	0.40217	-1.3141	6.60847e-15	2.09169e-13
Isoscopoletin	1.17192	3.76968e+08	1.30771e+07	8.70787e+06	535171	43.29	5.436	1.0078e-14	2.84213e-13
L-Proline	1.17187	1.02317e+10	9.90283e+07	5.64853e+09	1.33903e+08	1.8114	0.85709	1.25784e-14	3.3192e-13
L-Methionine S-oxide	1.17185	2.22605e+08	5.90453e+06	4.73762e+07	2.47764e+06	4.6987	2.2323	1.33012e-14	3.46202e-13
Biotin	1.17184	2.32755e+08	7.89855e+06	1.58474e+07	1.07378e+06	14.687	3.8765	1.40723e-14	3.61715e-13
N-Methyl-D-aspartic acid	1.17182	4.90004e+06	506265	5.76349e+07	1.88474e+06	0.085019	-3.5561	1.50878e-14	3.84497e-13
D-Xylitol	1.17169	2.59028e+06	464469	6.06657e+07	2.20456e+06	0.042698	-4.5497	2.41522e-14	5.50994e-13
L-Phenylalanine	1.17155	6.40732e+09	1.68493e+08	2.10176e+09	4.605e+07	3.0486	1.6081	3.77434e-14	7.84718e-13
Methyl cinnamate	1.17151	1.10908e+08	2.21762e+06	3.55995e+07	2.15982e+06	3.1154	1.6394	4.30276e-14	8.64986e-13
Glycyltyrosine	1.1713	4.35765e+07	1.32364e+06	1.22185e+07	341746	3.5664	1.8345	7.73404e-14	1.37173e-12
L-Tryptophan	1.1713	3.29175e+09	8.42526e+07	1.25766e+09	2.78129e+07	2.6174	1.3881	7.77624e-14	1.37489e-12
2-Aminoisobutyric acid	1.1713	1.33278e+08	3.47382e+06	3.41153e+08	8.37669e+06	0.39067	-1.356	7.78654e-14	1.37489e-12
Homo-L-arginine	1.17123	4.36267e+07	1.68453e+06	4.94268e+06	332781	8.8265	3.1418	9.25591e-14	1.56915e-12
Uracil	1.17117	6.3258e+08	1.33065e+07	2.54266e+08	1.06538e+07	2.4879	1.3149	1.07478e-13	1.7716e-12
Leukotriene F4	1.17116	7.02771e+06	424432	2.48375e+08	1.08937e+07	0.028295	-5.1433	1.10211e-13	1.80913e-12
(-)-alpha-Curcumene	1.17116	598522	100398	1.78993e+07	776115	0.033438	-4.9024	1.11742e-13	1.82671e-12
13(S)-HpOTrE	1.17114	6.81271e+07	1.78737e+06	1.96158e+07	1.28956e+06	3.4731	1.7962	1.1674e-13	1.88767e-12
Quercetin	1.17109	1.84311e+08	7.87236e+06	1.29249e+07	548988	14.26	3.8339	1.33396e-13	2.06711e-12
N-Methyltyrosine	1.17107	2.64689e+06	1.2353e+06	7.98434e+07	3.35171e+06	0.033151	-4.9148	1.40127e-13	2.14626e-12
Isorhamnetin	1.17099	4.39254e+06	3.39678e+06	1.89698e+08	8.05459e+06	0.023155	-5.4325	1.69816e-13	2.50742e-12
Citric acid	1.17087	1.44915e+07	604085	1.28191e+06	209129	11.305	3.4988	2.1902e-13	3.11642e-12
Chorismate	1.17079	1.89831e+07	605305	1.58298e+06	605676	11.992	3.584	2.5884e-13	3.53669e-12
Uridine	1.17074	1.45966e+08	3.60823e+06	5.73851e+07	2.53247e+06	2.5436	1.3469	2.8933e-13	3.86455e-12
Glycyl-Valine	1.17059	4.18745e+07	1.11127e+06	1.27735e+07	996265	3.2782	1.7129	3.9049e-13	4.88667e-12
Homostachydrine	1.17049	2.44633e+08	7.13143e+06	8.13682e+08	2.88966e+07	0.30065	-1.7338	4.7494e-13	5.70359e-12
L-Aspartic acid	1.17049	1.60685e+08	5.22143e+06	5.98372e+07	775080	2.6854	1.4251	4.78433e-13	5.73975e-12
Myricetin 3-glucoside	1.17042	1.84133e+07	404206	2.36447e+06	747201	7.7875	2.9612	5.35062e-13	6.28094e-12
N-Succinyl-2-amino-6-ketopimelate	1.1701	1.96191e+07	810273	1.08525e+06	650117	18.078	4.1762	9.45777e-13	9.92565e-12
(R)-Oxypeucedanin	1.16995	5.71123e+06	239699	1.7699e+07	644295	0.32269	-1.6318	1.18693e-12	1.18306e-11
Spermidine	1.16992	3.11126e+08	1.29397e+07	7.77155e+07	3.71186e+06	4.0034	2.0012	1.2563e-12	1.24179e-11
L-Alanine	1.16967	2.09383e+08	4.16659e+06	1.28137e+08	2.50622e+06	1.634	0.70845	1.8151e-12	1.69026e-11
Butyryl-L-carnitine	1.16958	1.10298e+07	678544	5.80504e+07	2.76793e+06	0.19	-2.3959	2.05867e-12	1.88174e-11
Abscisic acid	1.16908	2.5701e+07	300517	525736	91904.1	48.886	5.6113	2.90351e-19	3.31775e-16
Guanosine	1.16903	2.0346e+09	4.95601e+07	1.05199e+09	4.05244e+07	1.9341	0.95163	4.22248e-12	3.41616e-11
Inosine	1.16859	9.03232e+09	1.38097e+08	5.92927e+09	1.61861e+08	1.5233	0.60724	7.01394e-12	5.21515e-11
Sinapyl alcohol	1.16856	3.16857e+07	1.21734e+06	8.16222e+06	1.06418e+06	3.882	1.9568	7.18731e-12	5.32936e-11
Taxifolin	1.16851	2.14002e+08	5.34745e+06	1.55614e+07	948824	13.752	3.7816	7.41875e-16	1.16815e-13
Beta-Tyrosine	1.16848	3.37998e+09	1.97793e+08	5.1714e+08	1.63351e+07	6.5359	2.7084	7.82265e-12	5.72554e-11
Maleic acid	1.16847	4.75294e+08	9.28704e+06	1.07469e+08	4.55573e+06	4.4226	2.1449	9.73424e-16	1.32154e-13
N-Acetyl-DL-methionine	1.16829	3.10536e+07	566468	5.85608e+06	545562	5.3028	2.4068	2.75631e-15	2.64297e-13
Pantothenic acid	1.16807	3.33967e+08	1.14586e+07	1.67914e+06	782378	198.89	7.6358	7.6321e-15	5.12997e-13
(-)-Epigallocatechin	1.16804	6.11312e+08	1.79539e+07	3.9334e+07	8.8699e+06	15.542	3.9581	8.67564e-15	5.585e-13
Kaempferol	1.16804	5.33831e+07	1.80955e+06	1.6933e+06	99544.2	31.526	4.9785	8.8001e-15	5.63864e-13
L-Valine	1.1679	4.9062e+08	2.78948e+07	9.08457e+07	9.30147e+06	5.4006	2.4331	1.40767e-11	9.4222e-11
Vanillic acid	1.1679	3.22142e+07	1.07175e+06	997084	435177	32.308	5.0138	1.52828e-14	8.29194e-13
4-Hydroxybenzoic acid	1.16776	3.26318e+08	1.26306e+07	1.94186e+06	216893	168.04	7.3927	2.51025e-14	1.14354e-12
L-Malic acid	1.1677	8.18713e+09	2.24257e+08	2.13729e+09	8.57119e+07	3.8306	1.9376	3.02851e-14	1.30112e-12
Gluconic acid	1.16754	2.79682e+08	8.71685e+06	6.04245e+07	2.76536e+06	4.6286	2.2106	4.9758e-14	1.77313e-12
S-Ribosyl-L-homocysteine	1.16747	7.57623e+07	2.68871e+06	1.16011e+07	501239	6.5306	2.7072	6.18327e-14	2.03321e-12
trans-Aconitic acid	1.16739	1.34843e+07	657132	1.14289e+06	687894	11.798	3.5605	2.24069e-11	1.40276e-10
Quercetin 3-arabinoside	1.16711	3.70882e+07	1.4819e+06	5.13104e+06	187131	7.2282	2.8536	1.54869e-13	3.99919e-12
Dehydro-L-(+)-ascorbic acid dimer	1.16707	1.95747e+07	921046	41302.9	18257.1	473.93	8.8885	1.69384e-13	4.28572e-12
Glycerophospho-N-Palmitoyl Ethanolamine	1.167	2.50339e+07	960402	4.26221e+06	263231	5.8735	2.5542	1.99448e-13	4.78118e-12
Cytidine	1.16686	8.33919e+06	2.56412e+06	5.40849e+07	2.64909e+06	0.15419	-2.6972	3.48249e-11	2.06032e-10
Benzene-1,2,4-triol	1.16683	2.29713e+07	1.12143e+06	383939	72901	59.831	5.9028	2.88654e-13	6.28257e-12
Asp-Phe	1.16668	5.13524e+06	196389	715990	113560	7.1722	2.8424	3.94162e-13	7.92486e-12
L-Dopa	1.16664	3.33841e+07	2.62522e+06	1.05931e+06	352135	31.515	4.978	4.10416e-11	2.37914e-10
Isoeugenol	1.16655	9.32148e+07	4.62391e+06	4.33438e+06	660313	21.506	4.4267	4.97814e-13	9.38931e-12
Citrulline	1.16654	3.40141e+07	1.3036e+06	5.01995e+06	2.00876e+06	6.7758	2.7604	4.43817e-11	2.54302e-10
N-Acetylornithine	1.16652	1.79913e+08	1.21351e+07	2.74922e+07	3.42642e+06	6.5442	2.7102	4.51136e-11	2.57999e-10
Erythritol	1.1665	8.41424e+07	1.88934e+06	2.94724e+07	2.20315e+06	2.855	1.5135	5.50787e-13	1.00833e-11
Saccharopine	1.16639	1.51509e+07	1.33228e+06	4.09046e+07	1.68945e+06	0.3704	-1.4329	4.97107e-11	2.79862e-10
Scopoletin	1.16638	2.00734e+07	1.06552e+06	416921	20735	48.147	5.5894	6.7918e-13	1.18939e-11
Xanthurenic acid	1.16626	1.87076e+06	108406	5.26823e+07	2.80936e+06	0.03551	-4.8156	8.31546e-13	1.38041e-11
Kynurenic acid	1.16622	2.95463e+06	116231	6.0884e+07	3.22477e+06	0.048529	-4.365	8.88982e-13	1.44771e-11
5-Deoxyadenosine	1.16609	4.6572e+07	1.53986e+06	1.81024e+07	1.88221e+06	2.5727	1.3633	6.19209e-11	3.3897e-10
Stearidonic acid	1.16603	6.16808e+07	1.91997e+06	1.55739e+07	3.45816e+06	3.9605	1.9857	6.4613e-11	3.53058e-10
Arachidonic acid	1.16586	1.07056e+07	350538	3.85442e+06	201695	2.7775	1.4738	1.58306e-12	2.27774e-11
3-Methylindole	1.16579	2.73232e+07	2.08871e+06	9.07777e+07	5.12501e+06	0.30099	-1.7322	7.60787e-11	4.07844e-10
Phloretin	1.16562	5.50399e+07	3.24439e+06	1.88836e+06	98312.4	29.147	4.8653	2.21909e-12	2.96571e-11
L-2-Hydroxyglutaric acid	1.16537	4.85116e+06	238859	1.56214e+07	636437	0.31055	-1.6871	3.0806e-12	3.83662e-11
Hydroferulic acid	1.16516	1.18625e+07	479640	571122	552797	20.77	4.3765	4.01193e-12	4.76704e-11
Epicatechin	1.16501	1.58309e+08	6.78023e+06	4.3385e+07	3.41251e+06	3.6489	1.8675	4.8369e-12	5.50232e-11
Hexadecanedioic acid	1.16493	2.19955e+08	1.46074e+07	890395	272363	247.03	7.9485	5.32591e-12	5.92767e-11
Putrescine	1.16489	4.97014e+07	1.72214e+06	1.18783e+08	6.1504e+06	0.41842	-1.257	1.35368e-10	6.82996e-10
Galactaric acid	1.16485	4.48659e+08	2.84965e+07	2.40718e+07	1.86027e+06	18.638	4.2202	5.79263e-12	6.34413e-11
gamma-Glutamyltyrosine	1.16457	3.18526e+07	1.58215e+06	9.84611e+06	1.34001e+06	3.235	1.6938	1.63064e-10	8.05575e-10
Eriodictyol	1.16449	1.39288e+07	547512	5.56277e+06	208191	2.5039	1.3242	8.63274e-12	8.74887e-11
Oxoadipic acid	1.16436	1.61497e+08	4.73847e+06	5.15038e+08	2.46365e+07	0.31356	-1.6732	9.86216e-12	9.73747e-11
Phytosphingosine	1.16428	1.69714e+08	1.22569e+07	3.972e+07	2.21424e+06	4.2728	2.0952	1.92493e-10	9.35047e-10
2-Ketobutyric acid	1.16412	1.45803e+08	8.25379e+06	4.3478e+08	2.6692e+07	0.33535	-1.5763	2.10406e-10	1.0101e-09
12-OPDA	1.16407	2.6102e+09	9.48559e+07	1.22438e+09	3.53141e+07	2.1319	1.0921	1.31268e-11	1.21618e-10
2-(4-Methylthio)butylmalic acid	1.16383	892943	635650	1.19475e+07	527338	0.074739	-3.742	1.64384e-11	1.47419e-10
Dehydroepiandrosterone	1.16377	1.04917e+07	212234	4.60359e+06	388500	2.279	1.1884	1.74952e-11	1.55473e-10
Glycylleucine	1.1637	3.41528e+07	1.91436e+06	8.34239e+06	385042	4.0939	2.0335	1.86143e-11	1.63422e-10
osmanthuside H	1.16363	3.50661e+07	6.97917e+06	1.68386e+08	7.36534e+06	0.20825	-2.2636	1.97493e-11	1.71418e-10
L-Serine	1.16359	6.77321e+07	1.56914e+06	1.12816e+08	4.20272e+06	0.60037	-0.73607	2.79374e-10	1.29876e-09
Pipecolic acid	1.16349	1.03561e+08	6.38267e+06	3.49968e+07	2.51653e+06	2.9591	1.5652	2.95274e-10	1.36468e-09
delphinidin-3-O-arabinoside	1.16342	1.58235e+07	1.01418e+06	2.48836e+06	873882	6.359	2.6688	3.0492e-10	1.40002e-09
Alanyl-DL-Phenylalanine	1.16329	1.0729e+07	281528	4.75756e+06	374410	2.2551	1.1732	2.66591e-11	2.19286e-10
Myricetin	1.16325	2.35379e+07	1.84763e+06	64395.4	20012.7	365.52	8.5138	2.75754e-11	2.25471e-10
Sedoheptulose	1.16319	1.70799e+08	1.48263e+07	4.89786e+08	2.04185e+07	0.34872	-1.5199	2.89573e-11	2.33949e-10
N-lactoyl-phenylalanine	1.16315	810072	38611.8	9.63924e+06	699500	0.084039	-3.5728	2.98436e-11	2.39028e-10
2-Amino-2-deoxy-D-gluconate	1.16311	4.93353e+06	454993	1.20727e+07	568543	0.40865	-1.2911	3.56505e-10	1.60955e-09
9,10-Epoxyoctadecenoic acid	1.16296	2.69728e+08	8.16488e+06	3.4016e+07	1.71458e+07	7.9294	2.9872	3.4715e-11	2.69848e-10
3-Hydroxyanthranilic acid	1.16284	1.33049e+06	137013	5.2951e+06	386258	0.25127	-1.9927	4.06747e-10	1.80577e-09
Divinyl chlorophyllide a	1.16256	1.22905e+07	715419	5.37411e+07	3.37041e+06	0.2287	-2.1285	4.72909e-11	3.49759e-10
4-(beta-D-Glucosyloxy)benzoate	1.16243	5.99607e+07	2.20321e+06	1.3764e+08	6.13654e+06	0.43564	-1.1988	5.20712e-11	3.78178e-10
Naringenin	1.16224	1.25098e+07	733916	4.52537e+06	428142	2.7644	1.4669	5.40991e-10	2.32179e-09
Fisetin	1.16199	2.1391e+07	1.3531e+06	8.3743e+06	362397	2.5544	1.353	6.03963e-10	2.55883e-09
Heptadecanoic acid	1.16193	2.51828e+08	1.06758e+07	3.0805e+07	2.1336e+07	8.1749	3.0312	6.22314e-10	2.62351e-09
2-Phenylethanol	1.16179	1.80672e+08	4.31065e+06	2.22073e+07	1.66606e+07	8.1357	3.0243	6.60527e-10	2.76988e-09
5-O-Feruloylquinic acid	1.16149	8.58413e+07	5.79077e+06	1.81802e+07	1.80271e+06	4.7217	2.2393	9.97013e-11	6.56e-10
Caffeyl alcohol	1.16147	1.30382e+07	568860	4.82981e+06	467823	2.6995	1.4327	1.00714e-10	6.61714e-10
Parfumine	1.16147	1.004e+07	185001	5.90422e+07	4.39298e+06	0.17005	-2.556	1.00714e-10	6.61714e-10
2,3-dinor Prostaglandin E1	1.1613	1.60329e+08	1.34034e+07	3.14941e+07	4.9732e+06	5.0908	2.3479	8.16161e-10	3.33326e-09
Dehydro-D-arabinono-1,4-lactone	1.16119	1.11152e+07	620714	608559	731916	18.265	4.191	1.2008e-10	7.67109e-10
Betaine	1.161	7.33685e+06	438064	2.84464e+06	250734	2.5792	1.3669	9.22588e-10	3.71187e-09
Glucose 6-phosphate	1.16067	1.34134e+07	890341	2.02264e+06	943979	6.6316	2.7294	1.05603e-09	4.19627e-09
Acetylcarnitine	1.16056	7.36428e+06	301006	2.26439e+07	1.72212e+06	0.32522	-1.6205	1.1021e-09	4.36329e-09
L-3-Phenyllactic acid	1.16033	3.90488e+06	176246	7.3819e+06	284020	0.52898	-0.91871	1.98929e-10	1.19062e-09
6-Dehydro-6-oxoparomamine	1.1601	1.44731e+06	494841	1.21212e+07	914211	0.1194	-3.0661	2.26102e-10	1.32832e-09
Adenine	1.16004	2.19697e+08	5.64974e+06	1.27184e+08	7.05722e+06	1.7274	0.7886	2.33689e-10	1.36938e-09
6-Oxogentamicin X2	1.16	603248	44463.5	7.79418e+06	702916	0.077397	-3.6916	2.39122e-10	1.39763e-09
Secoisolariciresinol	1.15975	3.14152e+06	123514	1.50912e+07	1.17984e+06	0.20817	-2.2642	2.73039e-10	1.56452e-09
Adenosine	1.15951	8.24479e+07	2.73159e+06	4.93519e+07	1.8986e+06	1.6706	0.74038	3.08568e-10	1.73761e-09
Caffeic acid 3-glucoside	1.1591	6.71909e+07	1.55436e+06	2.26309e+07	4.30342e+06	2.969	1.57	3.80742e-10	2.08631e-09
4-O-Desmethyl-3-O-acetylpapaveroxine	1.15907	9.09803e+07	6.78448e+06	2.31327e+07	1.62475e+06	3.933	1.9756	3.85916e-10	2.10572e-09
Lobelanine	1.15889	1.01392e+07	969180	281881	326532	35.97	5.1687	4.21563e-10	2.26596e-09
Heptanoic acid	1.15865	2.68391e+08	1.49608e+07	1.40604e+08	4.78988e+06	1.9088	0.9327	2.22543e-09	8.24304e-09
1-Kestose	1.15834	573279	626200	1.0548e+07	858248	0.05435	-4.2016	5.45731e-10	2.8302e-09
Homovanillic acid	1.15826	1.82599e+07	418942	1.20175e+07	655414	1.5194	0.60354	2.5411e-09	9.27372e-09
Cellobiose	1.15812	2.51179e+08	7.59785e+06	4.66736e+08	2.59009e+07	0.53816	-0.89389	2.66532e-09	9.68551e-09
Pyridoxine	1.15733	8.91122e+06	1.41685e+06	4.86933e+07	4.9137e+06	0.18301	-2.45	3.44273e-09	1.22781e-08
Melezitose	1.15694	2.97279e+06	73996.8	1.60708e+07	1.70281e+06	0.18498	-2.4346	3.87816e-09	1.36996e-08
Guanidinosuccinic acid	1.15659	5.3876e+07	1.26543e+06	1.78441e+07	4.5682e+06	3.0193	1.5942	4.31368e-09	1.50947e-08
S-Adenosylmethionine	1.15622	8.775e+06	508415	1.15171e+06	877616	7.6191	2.9296	4.81361e-09	1.66628e-08
Jasmonic acid	1.1561	1.20654e+08	4.82016e+06	7.35e+07	2.69158e+06	1.6415	0.71506	1.38092e-09	6.3307e-09
Quinate	1.15602	1.55668e+07	3.28847e+06	4.44091e+07	2.02281e+06	0.35053	-1.5124	5.10782e-09	1.76095e-08
Cyanidin 3-O-(6-O-p-coumaroyl)glucoside	1.15556	1.11943e+07	1.29951e+06	226354	171880	49.455	5.628	1.68931e-09	7.52318e-09
Xanthine	1.15525	5.23682e+06	499630	925330	148580	5.6594	2.5006	1.89085e-09	8.31538e-09
Perillyl alcohol	1.15474	2.21937e+07	1.13642e+07	1.06055e+08	2.55112e+06	0.20927	-2.2566	7.30945e-09	2.43669e-08
L-Threonine	1.15456	2.35494e+08	3.57062e+06	1.86388e+08	5.8505e+06	1.2635	0.33738	7.67083e-09	2.5493e-08
N-Alpha-acetyllysine	1.15449	6.9543e+06	269184	2.02585e+06	549775	3.4328	1.7794	2.46145e-09	1.04656e-08
Tyrosol	1.15419	1.57672e+09	4.39398e+07	1.10523e+09	4.98833e+07	1.4266	0.51258	8.45954e-09	2.78883e-08
N-Acetylglutamic acid	1.15365	1.17827e+07	1.00497e+06	3.82528e+06	534252	3.0802	1.623	9.72444e-09	3.16031e-08
L-Glutamic acid	1.15329	4.61534e+08	1.18412e+07	6.58532e+08	2.58633e+07	0.70085	-0.51282	1.06606e-08	3.43574e-08
LPS(18:2)	1.15282	7.57441e+06	975433	2.11961e+07	1.4975e+06	0.35735	-1.4846	4.20121e-09	1.68146e-08
4-Nitrophenol	1.15218	1.99704e+07	1.06474e+06	9.98429e+06	806756	2.0002	1.0001	5.07592e-09	1.98747e-08
3-Furoic acid	1.15212	4.52217e+07	4.95086e+06	8.14273e+06	422487	5.5536	2.4734	5.16313e-09	2.017e-08
L-Methionine	1.15209	8.45633e+08	1.03584e+08	1.47883e+08	7.0751e+06	5.7183	2.5156	1.42638e-08	4.49441e-08
MG(18:2(9Z,12Z)/0:0/0:0)[rac]	1.15205	3.63585e+06	386672	3.5987e+07	4.80246e+06	0.10103	-3.3071	1.43827e-08	4.52826e-08
Kaempferide	1.15204	2.63169e+06	85288.5	6.25502e+06	479227	0.42073	-1.249	5.28912e-09	2.05923e-08
Cyclic GMP	1.152	1.25505e+07	625645	6.64805e+06	488489	1.8878	0.91674	5.34318e-09	2.07817e-08
Procyanidin B2	1.15091	3.54124e+06	430361	271134	255264	13.061	3.7072	1.86819e-08	5.73468e-08
Vindoline	1.15044	6.65279e+07	2.70691e+06	4.3672e+08	5.7198e+07	0.15234	-2.7147	2.07437e-08	6.31707e-08
Aesculin	1.15013	6.94314e+06	420761	1.58472e+07	1.1903e+06	0.43813	-1.1906	8.93531e-09	3.29181e-08
Turanose	1.14838	4.29287e+07	2.96692e+06	7.54218e+07	4.33941e+06	0.56918	-0.81304	3.19567e-08	9.35589e-08
4-O-beta-D-Glucosyl-4-hydroxycinnamate	1.14835	4.0079e+07	1.39889e+07	1.41859e+08	5.69602e+06	0.28253	-1.8235	1.38967e-08	4.89384e-08
Propionylcarnitine	1.1481	2.52124e+06	138290	2.44862e+07	3.57145e+06	0.10297	-3.2798	3.37874e-08	9.86273e-08
Pelargonic acid	1.14592	9.68804e+07	2.29716e+06	7.84953e+07	2.11613e+06	1.2342	0.3036	5.10828e-08	1.44027e-07
Ketoleucine	1.14483	1.97071e+07	692626	8.27944e+06	1.70203e+06	2.3802	1.2511	3.0143e-08	9.81994e-08
L-4-Hydroxyphenylglycine	1.14303	3.08388e+06	181510	1.9898e+06	73505	1.5498	0.63212	8.41493e-08	2.27787e-07
DL-2-Aminooctanoic acid	1.14269	8.1274e+06	394483	1.36977e+07	922060	0.59334	-0.75306	8.90017e-08	2.39694e-07
5-Methylthioadenosine	1.14178	8.64262e+07	1.06143e+07	2.79615e+07	1.26278e+06	3.0909	1.628	1.03008e-07	2.74558e-07
Phlorizin	1.14071	1.33821e+07	2.3202e+06	71974.7	15426.9	185.93	7.5386	6.5391e-08	1.97716e-07
trans-Ferulic acid	1.13871	6.453e+07	1.04064e+06	3.73288e+07	5.11653e+06	1.7287	0.78968	1.6352e-07	4.21679e-07
Lactic acid	1.13817	1.84273e+07	2.47911e+06	3.72097e+06	1.39753e+06	4.9523	2.3081	1.76573e-07	4.52399e-07
Narcotoline	1.13664	1.22592e+06	283733	8.67627e+06	1.36265e+06	0.1413	-2.8232	1.26476e-07	3.59056e-07
Melanin	1.13618	2.21814e+08	3.48522e+07	3.10814e+07	1.51401e+07	7.1366	2.8352	2.32391e-07	5.81148e-07
2-Glucosyloxy-4-methoxycinnamic acid	1.13503	4.58415e+07	4.5168e+06	1.84213e+07	2.68301e+06	2.4885	1.3153	1.60674e-07	4.45984e-07
Caproic acid	1.13459	3.00787e+06	556229	123288	13958	24.397	4.6086	1.71247e-07	4.71325e-07
2-Chloro-L-phenylalanine	1.13395	9.96537e+08	1.45259e+07	8.73422e+08	2.07073e+07	1.141	0.19024	3.10516e-07	7.57265e-07
Tyramine	1.13314	1.87507e+08	7.2229e+06	1.35604e+08	8.00085e+06	1.3828	0.46755	3.43452e-07	8.31116e-07
6-Thioguanosine monophosphate	1.13067	2.66748e+07	5.56843e+06	8.52685e+07	1.05781e+07	0.31283	-1.6765	2.90721e-07	7.64403e-07
Guanine	1.12955	6.92021e+06	896389	2.41385e+06	260266	2.8669	1.5195	3.35175e-07	8.73749e-07
Nicotinate D-ribonucleoside	1.12874	2.84826e+07	805179	5.31178e+07	5.34517e+06	0.53622	-0.89911	5.74664e-07	1.33942e-06
25-Hydroxycholesterol	1.12811	2.83656e+07	1.07006e+06	1.84574e+07	1.79654e+06	1.5368	0.61994	3.9949e-07	1.02581e-06
1-Methylhistidine	1.12786	1.47549e+08	7.65094e+07	6.20684e+08	7.17774e+07	0.23772	-2.0727	6.33493e-07	1.4662e-06
Coniferyl aldehyde	1.12772	3.3195e+07	668821	5.80696e+06	5.77092e+06	5.7164	2.5151	4.18952e-07	1.06977e-06
methyl chlorogenate	1.12771	5.78228e+07	4.37437e+06	1.16782e+07	9.26869e+06	4.9513	2.3078	6.43629e-07	1.48763e-06
Coumarin	1.1237	6.4216e+08	1.22252e+07	1.28676e+08	1.18672e+08	4.9905	2.3192	9.77019e-07	2.1848e-06
L-Tyrosine	1.12322	3.93096e+06	284679	1.61087e+06	460971	2.4403	1.287	1.02412e-06	2.28284e-06
N-Acetyl-L-alanine	1.12316	8.15311e+06	3.7681e+06	2.64294e+07	1.60724e+06	0.30849	-1.6967	7.00668e-07	1.71502e-06
Melibiose	1.12255	5.46009e+07	3.44038e+06	2.11793e+07	6.7137e+06	2.578	1.3663	7.47648e-07	1.82253e-06
Trp-Lys-OH	1.11757	4.33865e+06	611975	4.01209e+07	8.82859e+06	0.10814	-3.209	1.73637e-06	3.73884e-06
Diacetyl	1.11716	2.67684e+08	7.24134e+06	2.2793e+08	6.70847e+06	1.1744	0.23194	1.80067e-06	3.86679e-06
Phenylacetic acid	1.11613	1.05446e+08	1.16388e+07	5.86822e+07	1.42998e+06	1.7969	0.84551	1.9695e-06	4.20356e-06
Dephospho-CoA	1.11551	3.45507e+07	5.83537e+06	7.40076e+06	3.09407e+06	4.6685	2.223	1.49266e-06	3.43758e-06
Acoric acid	1.11357	9.32362e+06	5.24044e+06	3.03719e+07	1.32095e+06	0.30698	-1.7038	2.44329e-06	5.15012e-06
Salicylic acid	1.11172	4.36832e+07	1.0616e+07	9.472e+07	7.29265e+06	0.46118	-1.1166	2.08731e-06	4.67589e-06
Methylacetoacetic acid	1.10942	3.49404e+07	1.34859e+07	1.14211e+08	1.62418e+07	0.30593	-1.7087	3.40178e-06	7.00184e-06
2-Benzylmalic acid	1.10831	505085	353786	3.91194e+06	813356	0.12911	-2.9533	2.77144e-06	6.06576e-06
Petunidin 3-galactoside	1.10739	1.04219e+07	1.42851e+06	1.90924e+07	1.86432e+06	0.54587	-0.87337	3.96603e-06	8.08353e-06
Ginkgolide C	1.1068	1.36664e+08	3.47313e+07	7.64597e+06	5.21391e+06	17.874	4.1598	4.14457e-06	8.43154e-06
Biochanin A	1.10657	156165	93532.9	1.12694e+06	238984	0.13857	-2.8513	3.18328e-06	6.89015e-06
Nicotinic acid	1.10605	5.34969e+08	4.07115e+07	1.27133e+08	1.0402e+08	4.2079	2.0731	4.38017e-06	8.88199e-06
Nicotinamide ribotide	1.10564	696370	147071	136104	25674.3	5.1165	2.3551	3.4203e-06	7.36481e-06
Jaceidin	1.10542	6.63527e+07	4.5497e+06	8.50835e+07	2.07574e+06	0.77985	-0.35873	3.48011e-06	7.4795e-06
N,N-Dimethyl-1,4-phenylenediamine	1.10465	2.15653e+06	278006	1.24365e+08	3.38507e+07	0.01734	-5.8497	4.84661e-06	9.77951e-06
15,16-Dihydrobiliverdin	1.10362	179244	48370.3	1.66767e+07	4.47128e+06	0.010748	-6.5398	3.9871e-06	8.4893e-06
Phosphorylcholine	1.10357	2.70873e+06	534333	747789	120803	3.6223	1.8569	5.22965e-06	1.04866e-05
Asp-Phe-OH	1.0997	3.20181e+09	4.77727e+07	2.68403e+09	1.41157e+08	1.1929	0.25449	6.82e-06	1.34513e-05
Dihydromyricetin	1.09829	1.25769e+07	2.05236e+06	5.3132e+06	99209.5	2.3671	1.2431	5.84742e-06	1.20607e-05
Imperatorin	1.09607	6.84694e+06	441128	2.09065e+06	1.33481e+06	3.275	1.7115	8.6329e-06	1.67712e-05
Pentadecanoic acid	1.09165	3.09695e+06	146493	2.26371e+06	199647	1.3681	0.45216	9.05795e-06	1.81583e-05
Ascorbate	1.09164	1.58456e+07	7.22652e+06	4.51727e+07	4.87362e+06	0.35078	-1.5114	9.0653e-06	1.81677e-05
Glycerophospho-N-Oleoyl Ethanolamine	1.09097	2.33298e+07	2.69553e+06	7.48799e+07	1.51567e+07	0.31156	-1.6824	9.45462e-06	1.88817e-05
L-Leucyl-L-Alanine	1.0908	3.05677e+07	1.04153e+07	6.55421e+07	2.55384e+06	0.46638	-1.1004	1.19213e-05	2.27072e-05
Lys-Trp-OH	1.08961	1.90278e+08	5.3276e+07	1.50267e+07	9.78771e+06	12.663	3.6625	1.27867e-05	2.42663e-05
(R)-3-Hydroxybutyric acid	1.08616	3.53576e+08	5.17265e+06	3.21358e+08	8.77508e+06	1.1003	0.13784	1.55763e-05	2.92203e-05
D-Erythro-imidazole-glycerol-phosphate	1.08552	2.05669e+06	762485	1.48284e+07	3.88551e+06	0.1387	-2.85	1.31328e-05	2.55682e-05
salipurposide	1.08532	6.60607e+06	427700	9.69251e+06	857363	0.68156	-0.55308	1.32808e-05	2.58307e-05
Deacetylipecoside	1.0815	2.51386e+06	193481	4.18828e+07	1.2529e+07	0.060021	-4.0584	1.6506e-05	3.15883e-05
2-Aminobut-2-enoate	1.07788	6.85383e+06	1.05089e+06	1.07864e+07	780050	0.63541	-0.65423	2.4246e-05	4.41818e-05
Gallic acid	1.07655	1.60864e+06	153581	1.053e+06	98396.2	1.5277	0.61133	2.15541e-05	4.05697e-05
Quercetin 3-(2G-xylosylrutinoside)	1.07585	1.09546e+07	3.66923e+06	2.38029e+07	2.11637e+06	0.46022	-1.1196	2.2364e-05	4.19558e-05
Glutathione	1.07554	751480	175011	169663	88942.6	4.4292	2.1471	2.72786e-05	4.92629e-05
2-Hydroxy-3-(4-hydroxyphenyl)propanoic acid	1.07483	960894	328051	2.00311e+06	130660	0.4797	-1.0598	2.82544e-05	5.09092e-05
N-Acetylleucine	1.07408	1.04318e+06	1.27253e+06	4.958e+06	286665	0.2104	-2.2488	2.44962e-05	4.5681e-05
Hesperetin 7-O-glucoside	1.07089	3.03506e+06	461497	6.27546e+06	1.02357e+06	0.48364	-1.048	3.41894e-05	6.11586e-05
Deoxyinosine	1.06804	293134	56264.4	1.24233e+06	322691	0.23595	-2.0834	3.3029e-05	6.02572e-05
Deoxyuridine	1.06428	1.52132e+08	5.0342e+06	1.31449e+08	5.46426e+06	1.1573	0.21082	4.63236e-05	8.13362e-05
Pelargonidin 3-O-(6-O-malonyl-beta-D-glucoside)	1.0577	3.38365e+06	415588	1.49605e+06	549492	2.2617	1.1774	5.29069e-05	9.33188e-05
2-O-(alpha-D-Glucopyranosyl)-D-glycerate	1.05185	3.06146e+06	552475	7.76108e+06	1.67855e+06	0.39446	-1.342	6.77152e-05	0.000117444
Rutin	1.04993	2.72217e+09	4.32971e+08	1.55352e+09	1.27186e+08	1.7523	0.80921	8.4224e-05	0.000143357
3-p-coumaroylquinic acid	1.04675	6.46062e+07	1.38828e+07	2.21612e+07	9.17036e+06	2.9153	1.5436	9.51986e-05	0.000160977
Sebacic acid	1.04551	3.52549e+07	8.70217e+06	1.14002e+07	3.14061e+06	3.0925	1.6288	8.72721e-05	0.000148489
8,11,14-Eicosatrienoic acid	1.04071	4.27444e+06	6.52443e+06	6.42095e+07	2.32584e+07	0.06657	-3.909	0.000119177	0.000198534
Acetosyringone	1.04027	1.39954e+06	2.09376e+06	7.02621e+06	786230	0.19919	-2.3278	0.000106562	0.000178846
L-Asparagine	1.03979	3.52713e+06	1.38632e+06	96185	78422.3	36.67	5.1965	0.000123203	0.000204582
Pyroglutamic acid	1.038	5.82874e+07	6.25678e+06	2.92207e+07	9.85595e+06	1.9947	0.99619	0.000115878	0.000193417
(S)-1-Phenylethanol	1.03724	5.96651e+09	1.08277e+08	5.51666e+09	1.48932e+08	1.0815	0.11309	0.000134913	0.000222537
Caffeate	1.03711	1.56593e+07	636447	4.61504e+06	4.40797e+06	3.3931	1.7626	0.000119694	0.000199301
Dodecanedioic acid	1.02998	4.27362e+07	431622	2.40208e+07	7.77712e+06	1.7791	0.83117	0.000154024	0.000251755
Hydroquinone	1.02951	1.38367e+08	2.9039e+07	6.38077e+07	1.23476e+07	2.1685	1.1167	0.000175882	0.000285135
Cinnamaldehyde	1.02247	5.01758e+06	1.81606e+06	9.40374e+06	595697	0.53357	-0.90624	0.000221054	0.000353406
13-epi-12-oxo Phytodienoic acid	1.0187	1.37732e+08	4.08856e+07	4.15535e+07	1.17909e+07	3.3146	1.7288	0.000248742	0.000395125
dCMP	1.01585	2.8961e+06	802352	1.07297e+06	62869.7	2.6991	1.4325	0.000244507	0.000387145
7,8-Dihydropteroic acid	1.01462	5.08751e+06	259273	2.72528e+07	9.8295e+06	0.18668	-2.4214	0.00025398	0.000401126
(R)-Pantolactone	1.00874	4.2764e+07	1.08773e+07	1.168e+07	9.27736e+06	3.6613	1.8724	0.000334946	0.000523741
Sinomenine	1.00752	1.18769e+08	1.91389e+07	1.9223e+08	2.80324e+07	0.61785	-0.69468	0.000346879	0.000541689

## Sheet: CLF vs CLBa
	VIP	mean_CLF	sd_CLF	mean_CLL	sd_CLL	Fold Change_CLF/CLL	log2(FC_CLF/CLL)	p.value	FDR
Dodecanedioic acid	1.206	4.27362e+07	431622	667058	115776	64.067	6.002	0	0
9,10-Epoxyoctadecenoic acid	1.205	2.69728e+08	8.16488e+06	4.46994e+07	1.53067e+06	6.034	2.593	0	0
Abscisic acid	1.205	2.5701e+07	300517	5.07085e+06	417541	5.068	2.341	0	0
Adenine	1.205	2.19697e+08	5.64974e+06	4.90422e+07	2.35562e+06	4.48	2.163	0	0
Coniferyl aldehyde	1.205	3.3195e+07	668821	6.18902e+06	535186	5.364	2.423	0	0
Gluconic acid	1.205	2.79682e+08	8.71685e+06	2.04548e+07	2.09196e+06	13.673	3.773	0	0
Kaempferol	1.205	5.33831e+07	1.80955e+06	4.42043e+06	269053	12.076	3.594	0	0
L-Malic acid	1.205	8.18713e+09	2.24257e+08	6.35422e+08	5.92986e+07	12.885	3.688	0	0
Maleic acid	1.205	4.75294e+08	9.28704e+06	3.3528e+07	3.57761e+06	14.176	3.825	0	0
N-Acetyl-DL-methionine	1.205	3.10536e+07	566468	2.27496e+06	124477	13.65	3.771	0	0
Taxifolin	1.205	2.14002e+08	5.34745e+06	1.94586e+07	651298	10.998	3.459	0	0
Threonic acid	1.205	2.30036e+08	4.98782e+06	2.32942e+07	2.28886e+06	9.875	3.304	0	0
4-Hydroxybenzoic acid	1.204	3.26318e+08	1.26306e+07	2.06002e+06	1.12667e+06	158.4	7.308	0	0
Adenosine	1.204	8.24479e+07	2.73159e+06	1.91542e+07	527050	4.304	2.106	0	0
Arachidonic acid	1.204	1.07056e+07	350538	2.31018e+06	104191	4.634	2.212	0	0
Asp-Phe	1.204	5.13524e+06	196389	119013	137638	43.149	5.431	0	0
Glycerophospho-N-Palmitoyl Ethanolamine	1.204	2.50339e+07	960402	1.12979e+06	78173.3	22.158	4.47	0	0
Jasmonic acid	1.204	1.20654e+08	4.82016e+06	1.88968e+07	1.18181e+06	6.385	2.675	0	0
NAD	1.204	286109	41665.8	1.73519e+06	36245.3	0.165	-2.6	0	0
Pantothenic acid	1.204	3.33967e+08	1.14586e+07	1.34687e+07	9.49007e+06	24.796	4.632	0	0
Quercetin 3-arabinoside	1.204	3.70882e+07	1.4819e+06	2.12593e+06	317620	17.446	4.125	0	0
Benzene-1,2,4-triol	1.203	2.29713e+07	1.12143e+06	439877	265434	52.222	5.707	0	0
Cyclic GMP	1.203	1.25505e+07	625645	293572	217483	42.751	5.418	0	0
Dehydro-L-(+)-ascorbic acid dimer	1.203	1.95747e+07	921046	1.4904e+06	228123	13.134	3.715	0	0
dGMP	1.203	1.20048e+06	49420.2	81234.9	29179.4	14.778	3.885	0	0
Isoeugenol	1.203	9.32148e+07	4.62391e+06	1.52421e+06	121133	61.156	5.934	0	0
Parfumine	1.203	1.004e+07	185001	2.22926e+06	382337	4.504	2.171	0	0
PG(16:0/0:0)[U]	1.203	1.70964e+08	4.35267e+06	6.30862e+07	3.87727e+06	2.71	1.438	0	0
Vanillic acid	1.203	3.22142e+07	1.07175e+06	7.24105e+06	701576	4.449	2.153	0	0
12-OPDA	1.202	2.6102e+09	9.48559e+07	6.17828e+08	8.97801e+07	4.225	2.079	0	0
Galactaric acid	1.202	4.48659e+08	2.84965e+07	1.44038e+07	1.55819e+06	31.149	4.961	0	0
N-Alpha-acetyllysine	1.202	6.9543e+06	269184	798207	300059	8.712	3.123	0	0
Phloretin	1.202	5.50399e+07	3.24439e+06	3.31078e+06	169014	16.624	4.055	0	0
S-Ribosyl-L-homocysteine	1.202	7.57623e+07	2.68871e+06	2.4989e+07	1.55142e+06	3.032	1.6	0	0
Hexadecanedioic acid	1.201	2.19955e+08	1.46074e+07	5.73599e+06	600497	38.346	5.261	0	0
Dehydroepiandrosterone	1.199	1.04917e+07	212234	4.75442e+06	428327	2.207	1.142	0	0
Glycylleucine	1.199	3.41528e+07	1.91436e+06	2.42158e+06	1.88706e+06	14.104	3.818	0	0
4-Oxododecanedioic acid	1.198	7.9676e+07	5.11441e+06	2.17242e+07	560484	3.668	1.875	0	0
Hydroferulic acid	1.198	1.18625e+07	479640	1.75307e+06	735081	6.767	2.758	0	0
Kaempferide	1.198	2.63169e+06	85288.5	5.8052e+06	266687	0.453	-1.141	0	0
Eriodictyol	1.197	1.39288e+07	547512	7.58839e+06	212763	1.835	0.876	0	0
Secoisolariciresinol	1.197	3141524	123514	1.44355e+07	1.05933e+06	0.218	-2.2	0	0
Alanyl-DL-Phenylalanine	1.196	1.0729e+07	281528	3.06034e+06	721666	3.506	1.81	0	0
Xanthurenic acid	1.196	1.87076e+06	108406	3.66103e+06	147683	0.511	-0.969	0	0
4-O-Desmethyl-3-O-acetylpapaveroxine	1.195	9.09803e+07	6.78448e+06	2.65018e+08	1.6874e+07	0.343	-1.542	0	0
osmanthuside H	1.195	3.50661e+07	6.97917e+06	1.59291e+08	1.10768e+07	0.22	-2.183	0	0
Tricin	1.194	4.3186e+07	1.4735e+06	2.23602e+07	1.73119e+06	1.931	0.95	0	0
Ketoleucine	1.193	1.97071e+07	692626	2.67251e+06	1.85811e+06	7.374	2.882	0	0
Lobelanine	1.193	1.01392e+07	969180	1.66369e+06	78409.2	6.094	2.607	0	0
salipurposide	1.193	6.60607e+06	427700	1.64913e+07	1.05804e+06	0.401	-1.32	0	0
3-Furoic acid	1.192	4.52217e+07	4.95086e+06	4.06379e+06	331176	11.128	3.476	0	0
5-O-Feruloylquinic acid	1.191	8.58413e+07	5.79077e+06	1.68033e+07	6.1389e+06	5.109	2.353	0	0
Erythritol	1.191	8.41424e+07	1.88934e+06	2.08518e+07	7.53555e+06	4.035	2.013	0	0
dTDP-3-O-methyl-beta-L-rhamnose	1.19	553471	77846.6	1.44969e+06	84515.2	0.382	-1.389	0	0
Linustatin	1.19	190504	20453.4	1.2292e+06	132279	0.155	-2.69	0	0
Rhodomycin D	1.188	39994.2	26198.8	1.00177e+06	125876	0.04	-4.647	0	0
Stearic acid	1.188	5.2279e+07	2.07711e+06	1.02089e+08	6.31362e+06	0.512	-0.966	0	0
Aesculin	1.187	6.94314e+06	420761	1.36594e+07	819136	0.508	-0.976	0	0
Oxoadipic acid	1.187	1.61497e+08	4.73847e+06	3.16163e+08	2.09557e+07	0.511	-0.969	0	0
Ribose 1,5-bisphosphate	1.184	4.35266e+07	3.98036e+06	1.2387e+08	1.12263e+07	0.351	-1.509	0	0
Melibiose	1.182	5.46009e+07	3.44038e+06	1.12595e+07	5.87313e+06	4.849	2.278	0	0
3-O-Methylquercetin	1.181	5.75017e+08	1.19218e+07	4.76205e+08	1.01282e+07	1.208	0.272	0	0
L-Proline	1.18	1.02317e+10	9.90283e+07	3.34941e+09	6.27533e+07	3.055	1.611	0	0
(R)-3-Hydroxybutyric acid	1.179	3.53576e+08	5.17265e+06	1.376e+08	1.96628e+06	2.57	1.361	0	0
(R)-Oxypeucedanin	1.179	5.71123e+06	239699	4.24147e+07	1.30233e+06	0.135	-2.893	0	0
1-Kestose	1.179	573279	626200	6.86669e+06	827695	0.083	-3.582	0	0
2-Aminoisobutyric acid	1.179	1.33278e+08	3.47382e+06	3.43105e+08	3.03364e+06	0.388	-1.364	0	0
2-Keto-6-aminocaproate	1.179	1.00315e+08	1.58209e+06	4.10554e+07	942767	2.443	1.289	0	0
3-Methyl-1-butylamine	1.179	1.14214e+08	2.66156e+06	2.56993e+06	116695	44.443	5.474	0	0
Epicatechin	1.179	1.58309e+08	6.78023e+06	2.31793e+08	1.01393e+07	0.683	-0.55	0	0
Guanosine	1.179	2.0346e+09	4.95601e+07	3.3774e+08	2.83305e+07	6.024	2.591	0	0
Inosine	1.179	9.03232e+09	1.38097e+08	2.41538e+09	4.61913e+07	3.74	1.903	0	0
L-Glutamine	1.179	1.5725e+09	2.77273e+07	4.70485e+08	8.29037e+06	3.342	1.741	0	0
L-Methionine S-oxide	1.179	2.22605e+08	5.90453e+06	1.15996e+07	989439	19.191	4.262	0	0
L-Phenylalanine	1.179	6.40732e+09	1.68493e+08	1.11889e+09	5.76062e+07	5.726	2.518	0	0
L-Threonine	1.179	2.35494e+08	3.57062e+06	8.2298e+07	3.53208e+06	2.861	1.517	0	0
Methyl cinnamate	1.179	1.10908e+08	2.21762e+06	3.25349e+07	1.27581e+06	3.409	1.769	0	0
N-Methyl-D-aspartic acid	1.179	4.90004e+06	506265	3.72551e+07	1.06059e+06	0.132	-2.927	0	0
Ostenol	1.179	5.73508e+08	1.93264e+07	1.56814e+07	1.3647e+06	36.573	5.193	0	0
Strictosamide	1.179	9.31077e+06	736435	4.23872e+06	413724	2.197	1.135	0	0
Uracil	1.179	6.3258e+08	1.33065e+07	1.53419e+08	5.57514e+06	4.123	2.044	0	0
Uridine	1.179	1.45966e+08	3.60823e+06	3.29151e+07	614776	4.435	2.149	0	0
2-Phenylethanol	1.178	1.80672e+08	4.31065e+06	3.15335e+07	3.68134e+06	5.729	2.518	0	0
Acetylcarnitine	1.178	7.36428e+06	301006	1.25399e+08	5.20319e+06	0.059	-4.09	0	0
Citric acid	1.178	1.44915e+07	604085	1.34821e+06	79722.5	10.749	3.426	0	0
Citrulline	1.178	3.40141e+07	1.3036e+06	3.47175e+06	376529	9.797	3.292	0	0
Coumarin	1.178	6.4216e+08	1.22252e+07	2.38728e+08	1.47103e+07	2.69	1.428	0	0
Diacetyl	1.178	2.67684e+08	7.24134e+06	1.03236e+08	2.20939e+06	2.593	1.375	0	0
Glycyl-Valine	1.178	4.18745e+07	1.11127e+06	5.9225e+06	715005	7.07	2.822	0	0
Glycyltyrosine	1.178	4.35765e+07	1.32364e+06	4.72121e+06	640799	9.23	3.206	0	0
Guanidinosuccinic acid	1.178	5.3876e+07	1.26543e+06	9.32907e+06	1.2752e+06	5.775	2.53	0	0
Heptadecanoic acid	1.178	2.51828e+08	1.06758e+07	1.11725e+07	615056	22.54	4.494	0	0
Isoscopoletin	1.178	3.76968e+08	1.30771e+07	5.12748e+07	2.67616e+06	7.352	2.878	0	0
L-Alanine	1.178	2.09383e+08	4.16659e+06	8.44313e+07	2.71769e+06	2.48	1.31	0	0
N-Succinyl-2-amino-6-ketopimelate	1.178	1.96191e+07	810273	203995	53791	96.175	6.588	0	0
Putrescine	1.178	4.97014e+07	1.72214e+06	2.06897e+08	5.47413e+06	0.24	-2.058	0	0
Spermidine	1.178	3.11126e+08	1.29397e+07	8.46647e+06	1.66202e+06	36.748	5.2	0	0
2-Amino-2-deoxy-D-gluconate	1.177	4.93353e+06	454993	2.37928e+07	969951	0.207	-2.27	0	0
Allantoin	1.177	8.37885e+06	740496	4.12098e+07	1.44304e+06	0.203	-2.298	0	0
L-Isoleucine	1.177	2.84285e+09	4.99586e+07	2.61876e+08	1.36251e+08	10.856	3.44	0	0
L-Kynurenine	1.177	7.54672e+06	492604	2.78099e+07	951604	0.271	-1.882	0	0
Phenylacetaldehyde	1.177	8.53279e+07	2.09931e+06	2.17846e+08	6.79392e+06	0.392	-1.352	0	0
Propionylcarnitine	1.177	2.52124e+06	138290	5.13438e+07	2.40488e+06	0.049	-4.348	0	0
trans-Aconitic acid	1.177	1.34843e+07	657132	376848	153898	35.782	5.161	0	0
13(S)-HpOTrE	1.176	6.81271e+07	1.78737e+06	2.73226e+07	1.56665e+06	2.493	1.318	0	0
3-METHOXYCATECHOL	1.176	1.20377e+07	1.74023e+06	5.04081e+07	1.4242e+06	0.239	-2.066	0	0
D-Xylitol	1.176	2.59028e+06	464469	1.69821e+07	795831	0.153	-2.713	0	0
Dihydromyricetin	1.176	1.25769e+07	2.05236e+06	836117	92650.2	15.042	3.911	0	0
gamma-Glutamyltyrosine	1.176	3.18526e+07	1.58215e+06	4.16874e+06	496401	7.641	2.934	0	0
L-Aspartic acid	1.176	1.60685e+08	5.22143e+06	6.38375e+07	2.20355e+06	2.517	1.332	0	0
2-Ketobutyric acid	1.175	1.45803e+08	8.25379e+06	4.05786e+08	1.56793e+07	0.359	-1.477	0	0
Azelaic acid	1.175	1.14964e+06	149870	287157	37572.6	4.003	2.001	0	0
Caffeic acid 3-glucoside	1.175	6.71909e+07	1.55436e+06	7.93059e+07	1.52071e+06	0.847	-0.239	0	0
Caffeyl alcohol	1.175	1.30382e+07	568860	8.47865e+06	591663	1.538	0.621	0	0
delphinidin-3-O-arabinoside	1.175	1.58235e+07	1.01418e+06	518049	339153	30.544	4.933	0	0
Imperatorin	1.175	6.84694e+06	441128	2.38373e+09	1.72075e+08	0.003	-8.444	0	0
L-Valine	1.175	4.9062e+08	2.78948e+07	5.96056e+07	9.93886e+06	8.231	3.041	0	0
Indoleacetaldehyde	1.174	6.89744e+07	4.2284e+07	6.73088e+08	2.31615e+07	0.102	-3.287	0	0
Quercetin	1.174	1.84311e+08	7.87236e+06	6.75109e+07	4.48439e+06	2.73	1.449	0	0
5-Deoxyadenosine	1.173	4.6572e+07	1.53986e+06	1.37063e+07	2.16056e+06	3.398	1.765	0	0
5-Hydroxyindoleacetic acid	1.173	2.67414e+08	3.46301e+07	7.42563e+07	8.13963e+06	3.601	1.849	0	0
Asp-Tyr-OH	1.173	2.43983e+08	1.41768e+08	2.59486e+09	1.36724e+08	0.094	-3.411	0	0
Butyryl-L-carnitine	1.173	1.10298e+07	678544	9.14635e+07	6.87858e+06	0.121	-3.052	0	0
L-Arginine	1.173	6.74023e+08	6.91795e+06	1.2627e+08	4.66256e+07	5.338	2.416	0	0
N-Acetylornithine	1.173	1.79913e+08	1.21351e+07	3.11401e+07	2.35752e+06	5.777	2.53	0	0
Tyramine	1.173	1.87507e+08	7.2229e+06	3.22165e+08	9.10892e+06	0.582	-0.781	0	0
(+)-7-Isojasmonic acid	1.172	1.70888e+07	1.07163e+06	3.52442e+07	1.17e+06	0.485	-1.044	0	0
Beta-Tyrosine	1.172	3.37998e+09	1.97793e+08	1.14118e+09	5.51134e+07	2.962	1.567	0	0
MG(18:2(9Z,12Z)/0:0/0:0)[rac]	1.172	3.63585e+06	386672	1.40478e+07	844897	0.259	-1.95	0	0
Stearidonic acid	1.172	6.16808e+07	1.91997e+06	3.00868e+07	2.00276e+06	2.05	1.036	0	0
3-Indoleacetic acid	1.171	1.30854e+07	635857	5.49656e+06	295744	2.381	1.251	0	0
methyl chlorogenate	1.171	5.78228e+07	4.37437e+06	1.14643e+07	638972	5.044	2.334	0	0
(S)-1-Phenylethanol	1.17	5.96651e+09	1.08277e+08	4.09086e+09	1.55986e+08	1.458	0.544	0	0
Aniline	1.169	1.72069e+09	3.56582e+07	1.18026e+09	4.53007e+07	1.458	0.544	0	0
Myricetin 3-glucoside	1.169	1.84133e+07	404206	7.51825e+06	1.08356e+06	2.449	1.292	0	0
4,5,7-trihydroxy-3,6-dimethoxyflavone	1.168	1.66593e+06	119108	846192	110864	1.969	0.977	0	0
Caproic acid	1.168	3.00787e+06	556229	143395	107568	20.976	4.391	0	0
Chorismate	1.168	1.89831e+07	605305	7.63385e+06	1.066e+06	2.487	1.314	0	0
Cytosine	1.168	8.29843e+07	7.40403e+06	8.41415e+06	3.70873e+06	9.863	3.302	0	0
Homo-L-arginine	1.168	4.36267e+07	1.68453e+06	1.26379e+07	2.97953e+06	3.452	1.788	0	0
Tyrosol	1.168	1.57672e+09	4.39398e+07	2.81009e+09	1.28364e+08	0.561	-0.834	0	0
Cellobiose	1.167	2.51179e+08	7.59785e+06	3.45903e+08	7.71166e+06	0.726	-0.462	0	0
Gallic acid	1.167	1.60864e+06	153581	249979	225223	6.435	2.686	0	0
Glucose 6-phosphate	1.167	1.34134e+07	890341	2.12814e+06	962019	6.303	2.656	0	0
2,3-dinor Prostaglandin E1	1.166	1.60329e+08	1.34034e+07	4.07046e+07	4.52155e+06	3.939	1.978	0	0
L-Dopa	1.166	3.33841e+07	2.62522e+06	1.09582e+07	747249	3.046	1.607	0	0
L-Tryptophan	1.166	3.29175e+09	8.42526e+07	2.15998e+09	1.08911e+08	1.524	0.608	0	0
N-Acetylglutamic acid	1.166	1.17827e+07	1.00497e+06	3.01776e+06	304784	3.905	1.965	0	0
Nicotinic acid	1.166	5.34969e+08	4.07115e+07	9.77859e+07	3.33868e+07	5.471	2.452	0	0
Betaine	1.165	7.33685e+06	438064	3.08489e+06	296572	2.378	1.25	0	0
Leukotriene F4	1.165	7.02771e+06	424432	6.1553e+07	6.76687e+06	0.114	-3.131	0	0
Acetosyringone	1.164	1.39954e+06	2.09376e+06	1.17282e+07	532382	0.119	-3.067	0	0
Alantolactone	1.164	1.76922e+07	3.66481e+06	193752	192067	91.314	6.513	0	0
N-Methyltyrosine	1.164	2.64689e+06	1.2353e+06	2.16686e+07	2.06122e+06	0.122	-3.033	0	0
Nicotinamide riboside	1.164	2.9083e+07	1.49997e+06	3.39903e+06	2.94342e+06	8.556	3.097	0	0
Pipecolic acid	1.164	1.03561e+08	6.38267e+06	3.68811e+07	5.59709e+06	2.808	1.49	0	0
Pyroglutamic acid	1.164	5.82874e+07	6.25678e+06	2.30565e+07	3.84533e+06	2.528	1.338	0	0
6-Dehydro-6-oxoparomamine	1.163	1.44731e+06	494841	3.94176e+06	186156	0.367	-1.446	0	0
Homostachydrine	1.163	2.44633e+08	7.13143e+06	7.41049e+08	6.51391e+07	0.33	-1.599	0	0
L-Methionine	1.162	8.45633e+08	1.03584e+08	7.89143e+07	1.81311e+07	10.716	3.422	0	0
Heptanoic acid	1.161	2.68391e+08	1.49608e+07	1.32876e+08	1.17884e+07	2.02	1.014	0	0
Phlorizin	1.161	1.33821e+07	2.3202e+06	1.25445e+06	1.27036e+06	10.668	3.415	0	0
phenylethylamide	1.16	1.75613e+08	4.08132e+06	1.27954e+08	5.51069e+06	1.373	0.457	0	0
5-Methylthioadenosine	1.159	8.64262e+07	1.06143e+07	1.34204e+07	559595	6.44	2.687	0	0
Myricitrin	1.159	4.05492e+08	6.57593e+06	1.28167e+08	4.07791e+07	3.164	1.662	0	0
Procyanidin B2	1.159	3.54124e+06	430361	1.05296e+07	934664	0.336	-1.572	0	0
Hesperetin	1.158	3.41221e+06	170415	1.19134e+07	1.25826e+06	0.286	-1.804	0	0
Sedoheptulose	1.158	1.70799e+08	1.48263e+07	7.39983e+07	1.60759e+07	2.308	1.207	0	0
Nicotinate D-ribonucleoside	1.157	2.84826e+07	805179	1.83179e+07	1.35123e+06	1.555	0.637	0	0
gamma-Aminobutyric acid	1.153	3.38118e+06	225681	909453	345846	3.718	1.895	0	0
(-)-alpha-Curcumene	1.152	598522	100398	4.73576e+06	696148	0.126	-2.984	0	0
Hypoxanthine	1.152	924825	42232.8	1.28039e+06	73893.5	0.722	-0.469	0	0
15,16-Dihydrobiliverdin	1.151	179244	48370.3	1.31695e+06	272479	0.136	-2.877	0	0
6-Oxogentamicin X2	1.151	603248	44463.5	1.54036e+06	223030	0.392	-1.352	0	0
Riboflavin	1.15	3.03266e+07	3.4415e+06	1.04916e+07	753803	2.891	1.531	0	0
(-)-Epigallocatechin	1.148	6.11312e+08	1.79539e+07	7.72085e+08	3.59479e+07	0.792	-0.337	0	0
Methylacetoacetic acid	1.147	3.49404e+07	1.34859e+07	1.12839e+08	5.32376e+06	0.31	-1.691	0	0
Pelargonic acid	1.147	9.68804e+07	2.29716e+06	8.03941e+07	2.01559e+06	1.205	0.269	0	0
Dehydro-D-arabinono-1,4-lactone	1.145	1.11152e+07	620714	2.8872e+06	2.01653e+06	3.85	1.945	0	0
4-Hydroxystyrene	1.144	1.03713e+07	268044	2.38273e+07	2.61253e+06	0.435	-1.2	0	0
Medicarpin	1.144	5.83394e+06	1.27647e+06	895526	85220.1	6.514	2.704	0	0
Lactic acid	1.14	1.84273e+07	2.47911e+06	2.38906e+06	2.18786e+06	7.713	2.947	0	0
Melezitose	1.14	2.97279e+06	73996.8	2.13072e+07	3.80533e+06	0.14	-2.841	0	0
3-AMP	1.139	1.86533e+06	230938	644186	109990	2.896	1.534	0	0
L-2-Hydroxyglutaric acid	1.138	4.85116e+06	238859	8.97354e+06	1.09341e+06	0.541	-0.887	0	0
Vindoline	1.138	6.65279e+07	2.70691e+06	7.70171e+08	1.48457e+08	0.086	-3.533	0	0
Cyanidin 3-O-(6-O-p-coumaroyl)glucoside	1.137	1.11943e+07	1.29951e+06	1.71299e+07	969826	0.653	-0.614	0	0
Rutin	1.137	2.72217e+09	4.32971e+08	6.32832e+08	1.2477e+08	4.302	2.105	0	0
2-(4-Methylthio)butylmalic acid	1.135	892943	635650	3.50208e+06	348713	0.255	-1.972	0	0
4-Guanidinobutanoic acid	1.135	1.13213e+07	621766	6.40306e+06	882872	1.768	0.822	0	0
Norepinephrine	1.135	1.26842e+07	4.03662e+06	3.23722e+07	1.54001e+06	0.392	-1.352	0	0
Guanine	1.134	6.92021e+06	896389	3.49637e+06	335502	1.979	0.985	0	0
Saccharopine	1.134	1.51509e+07	1.33228e+06	8.5437e+06	614606	1.773	0.826	0	0
D-Cathinone	1.131	1.51714e+07	843603	2.87302e+07	2.99544e+06	0.528	-0.921	0	0
Astragalin	1.129	4.98585e+07	1.13663e+07	1.67715e+06	174656	29.728	4.894	0	0
Urocanic acid	1.127	1.41424e+07	2.75658e+06	2.75838e+07	1.70157e+06	0.513	-0.964	0	0
3-Hydroxyanthranilic acid	1.126	1.33049e+06	137013	2.41882e+06	225866	0.55	-0.862	0	0
Indolepyruvate	1.126	1.45204e+06	1.55445e+06	6.84686e+06	378013	0.212	-2.237	0	0
12-Hydroxydodecanoic acid	1.125	5.12709e+06	177719	6.95002e+06	407301	0.738	-0.439	0	0
Glycerophospho-N-Oleoyl Ethanolamine	1.119	2.33298e+07	2.69553e+06	4.15813e+07	5.00208e+06	0.561	-0.834	0	0
Uric acid	1.116	6.41661e+06	516811	3.10759e+06	715610	2.065	1.046	0	0
Sebacic acid	1.115	3.52549e+07	8.70217e+06	6.85648e+06	2.44108e+06	5.142	2.362	0	0
Fisetin	1.113	2.1391e+07	1.3531e+06	2.8919e+07	1.5363e+06	0.74	-0.435	0	0
3-p-coumaroylquinic acid	1.111	6.46062e+07	1.38828e+07	1.17962e+07	4.4277e+06	5.477	2.453	0	0
Lithocholic acid	1.11	2.25706e+07	4.63554e+06	3.70663e+06	2.51313e+06	6.089	2.606	0	0
Sinomenine	1.109	1.18769e+08	1.91389e+07	5.08797e+07	322760	2.334	1.223	0	0
N-Acetyl-L-alanine	1.105	8.15311e+06	3.7681e+06	1.97253e+07	1.09328e+06	0.413	-1.275	0	0
DL-2-Aminooctanoic acid	1.102	8.1274e+06	394483	1.15118e+07	920541	0.706	-0.502	0	0
Quercetin 3-(2G-xylosylrutinoside)	1.101	1.09546e+07	3.66923e+06	330112	64675.7	33.185	5.052	0	0
6-Thioguanosine monophosphate	1.098	2.66748e+07	5.56843e+06	5.45162e+07	8.04393e+06	0.489	-1.031	0	0
N-Acetyl-DL-tryptophan	1.098	3.47925e+07	2.68398e+06	2.40351e+07	1.88177e+06	1.448	0.534	0	0
N2,N2-Dimethylguanosine	1.094	1.47264e+07	1.49467e+06	9.54692e+06	611054	1.542	0.625	0	0
Quercitrin	1.092	9.6541e+06	539136	4.05866e+06	1.68422e+06	2.379	1.25	0	0
Phenylacetic acid	1.085	1.05446e+08	1.16388e+07	6.91669e+07	2.95341e+06	1.524	0.608	0	0
Scopoletin	1.085	2.00734e+07	1.06552e+06	6.11092e+06	5.12561e+06	3.285	1.716	0	0
Quinate	1.084	1.55668e+07	3.28847e+06	4.71881e+06	1.48829e+06	3.299	1.722	0	0
5,7-Dihydroxyflavone	1.081	161617	30438.5	66912.6	19769.1	2.415	1.272	0	0
Datiscetin-3-O-rutinoside	1.08	1.48174e+07	1.24124e+07	7.0459e+07	1.74684e+07	0.21	-2.249	0	0
trans-Cinnamate	1.079	2.74417e+08	1.03626e+07	3.10294e+08	9.1891e+06	0.884	-0.177	0	0
4-Nitrophenol	1.078	1.99704e+07	1.06474e+06	1.61352e+07	1.04031e+06	1.238	0.308	0	0
Glycerophosphocholine	1.075	5.34779e+06	1.01578e+06	1.5999e+06	832304	3.343	1.741	0	0
L-Tyrosine	1.073	3.93096e+06	284679	1.60382e+06	775591	2.451	1.293	0	0
Naringenin	1.071	1.25098e+07	733916	9.54416e+06	767360	1.311	0.39	0	0
2-Hydroxy-3-(4-hydroxyphenyl)propanoic acid	1.066	960894	328051	4.59819e+06	1.29769e+06	0.209	-2.259	0	0
Raffinose	1.063	4.71378e+06	309100	3.17707e+06	557742	1.484	0.569	0	0
Ophthalmic acid	1.062	1.4337e+07	5.16305e+06	518021	233118	27.676	4.791	0	0
dCMP	1.058	2.8961e+06	802352	639400	517944	4.529	2.179	0	0
2-Aminobut-2-enoate	1.052	6.85383e+06	1.05089e+06	1.10153e+07	1.25806e+06	0.622	-0.685	0	0
Melanin	1.052	2.21814e+08	3.48522e+07	6.74163e+07	4.98754e+07	3.29	1.718	0	0
13-epi-12-oxo Phytodienoic acid	1.048	1.37732e+08	4.08856e+07	3.54114e+07	3.82875e+06	3.889	1.96	0	0
Phytosphingosine	1.046	1.69714e+08	1.22569e+07	1.38187e+08	3.54376e+06	1.228	0.296	0	0
Kynurenic acid	1.045	2.95463e+06	116231	3.45228e+06	189136	0.856	-0.225	0	0
2-Benzylmalic acid	1.044	505085	353786	1.72791e+06	416649	0.292	-1.774	0	0
25-Hydroxycholesterol	1.041	2.83656e+07	1.07006e+06	2.58662e+07	366406	1.097	0.133	0	0.001
Asp-Phe-OH	1.038	3.20181e+09	4.77727e+07	3.00289e+09	6.83537e+07	1.066	0.093	0	0
D-Lyxose	1.038	1.45543e+08	5.82409e+07	1.80208e+07	4.15669e+06	8.076	3.014	0	0.001
Deoxyinosine	1.036	293134	56264.4	1.00678e+06	323908	0.291	-1.78	0	0.001
D-Erythro-imidazole-glycerol-phosphate	1.03	2.05669e+06	762485	5.61498e+06	1.49381e+06	0.366	-1.449	0	0.001
S-Adenosylmethionine	1.029	8.775e+06	508415	2.33982e+06	2.75347e+06	3.75	1.907	0	0
Gly-Ile	1.026	1.82526e+07	6.37942e+06	3.01617e+06	2.05306e+06	6.052	2.597	0	0
trans-Ferulic acid	1.026	6.453e+07	1.04064e+06	5.49121e+07	4.09071e+06	1.175	0.233	0	0
N,N-Dimethyl-1,4-phenylenediamine	1.021	2.15653e+06	278006	4.29005e+07	1.82747e+07	0.05	-4.314	0	0
Biotin	1.007	2.32755e+08	7.89855e+06	2.70043e+08	1.57875e+07	0.862	-0.214	0	0.001
D-Galactose	1.006	1.72289e+07	4.64621e+06	3.59108e+07	7.54236e+06	0.48	-1.06	0	0.001

## Sheet: CLBa vs CLL
	VIP	mean_CLBa	sd_CLBa	mean_CLL	sd_CLL	Fold Change_CLBa/CLL	log2(FC_CLBa/CLL)	p.value	FDR
Dihydromyricetin	1.24584	836117	92650.2	5.3132e+06	99209.5	0.15737	-2.6678	2.06335e-15	1.091e-12
Threonic acid	1.24532	2.32942e+07	2.28886e+06	2.32951e+08	7.57809e+06	0.099996	-3.322	1.8438e-14	4.359e-12
(-)-Epigallocatechin	1.24415	7.72085e+08	3.59479e+07	3.9334e+07	8.8699e+06	19.629	4.2949	3.36825e-13	2.20983e-11
4-O-beta-D-Glucosyl-4-hydroxycinnamate	1.24406	3.04122e+07	611653	1.41859e+08	5.69602e+06	0.21438	-2.2217	3.99528e-13	2.45665e-11
Xanthine	1.24386	4.84976e+06	147352	925330	148580	5.2411	2.3899	5.75406e-13	3.10628e-11
Jasmonic acid	1.2438	1.88968e+07	1.18181e+06	7.35e+07	2.69158e+06	0.2571	-1.9596	6.33073e-13	3.3777e-11
Kynurenic acid	1.24352	3.45228e+06	189136	6.0884e+07	3.22477e+06	0.056703	-4.1404	9.79039e-13	4.53533e-11
Epicatechin	1.24346	2.31793e+08	1.01393e+07	4.3385e+07	3.41251e+06	5.3427	2.4176	1.07593e-12	4.91728e-11
Xanthurenic acid	1.24339	3.66103e+06	147683	5.26823e+07	2.80936e+06	0.069493	-3.847	1.19581e-12	5.26543e-11
Cyanidin 3-O-(6-O-p-coumaroyl)glucoside	1.24329	1.71299e+07	969826	226354	171880	75.678	6.2418	1.39131e-12	5.85204e-11
Medicarpin	1.24278	895526	85220.1	3.67264e+06	150788	0.24384	-2.036	2.73603e-12	9.40263e-11
Sedoheptulose	1.24276	7.39983e+07	1.60759e+07	4.89786e+08	2.04185e+07	0.15108	-2.7266	2.79489e-12	9.55698e-11
Adenosine	1.2424	1.91542e+07	527050	4.93519e+07	1.8986e+06	0.38812	-1.3654	4.28635e-12	1.29485e-10
L-Malic acid	1.24183	6.35422e+08	5.92986e+07	2.13729e+09	8.57119e+07	0.2973	-1.75	7.90377e-12	2.00697e-10
4-O-Desmethyl-3-O-acetylpapaveroxine	1.24173	2.65018e+08	1.6874e+07	2.31327e+07	1.62475e+06	11.456	3.5181	8.71435e-12	2.14912e-10
2-(4-Methylthio)butylmalic acid	1.24102	3.50208e+06	348713	1.19475e+07	527338	0.29312	-1.7704	1.67583e-11	3.52438e-10
Parfumine	1.24059	2.22926e+06	382337	5.90422e+07	4.39298e+06	0.037757	-4.7271	2.3986e-11	4.48371e-10
Maleic acid	1.24047	3.3528e+07	3.57761e+06	1.07469e+08	4.55573e+06	0.31198	-1.6805	2.63003e-11	4.79561e-10
Caffeic acid 3-glucoside	1.24011	7.93059e+07	1.52071e+06	2.26309e+07	4.30342e+06	3.5043	1.8091	3.45684e-11	5.92502e-10
Cyclic GMP	1.23951	293572	217483	6.64805e+06	488489	0.044159	-4.5011	5.33852e-11	8.29012e-10
Gluconic acid	1.23905	2.04548e+07	2.09196e+06	6.04245e+07	2.76536e+06	0.33852	-1.5627	7.21732e-11	1.03338e-09
Glycerophospho-N-Palmitoyl Ethanolamine	1.23889	1.12979e+06	78173.3	4.26221e+06	263231	0.26507	-1.9156	8.00039e-11	1.11485e-09
Quercetin 3-(2G-xylosylrutinoside)	1.23843	330112	64675.7	2.38029e+07	2.11637e+06	0.013869	-6.172	1.06127e-10	1.39121e-09
Abscisic acid	1.23771	5.07085e+06	417541	525736	91904.1	9.6452	3.2698	1.605e-10	1.94072e-09
Adenine	1.23749	4.90422e+07	2.35562e+06	1.27184e+08	7.05722e+06	0.3856	-1.3748	1.8087e-10	2.12336e-09
Divinyl chlorophyllide a	1.23675	6.89391e+06	3.18233e+06	5.37411e+07	3.37041e+06	0.12828	-2.9626	2.64336e-10	2.89041e-09
3-Indoleacetic acid	1.23675	5.49656e+06	295744	8.16427e+07	1.06862e+06	0.067325	-3.8927	1.35415e-18	2.49886e-15
L-Glutamine	1.23564	4.70485e+08	8.29037e+06	2.27997e+08	2.62613e+06	2.0636	1.0451	1.10296e-14	9.24389e-13
Kaempferol	1.23546	4.42043e+06	269053	1.6933e+06	99544.2	2.6105	1.3844	4.82917e-10	4.76386e-09
Phytosphingosine	1.23511	1.38187e+08	3.54376e+06	3.972e+07	2.21424e+06	3.479	1.7987	5.91356e-14	2.87254e-12
Myricetin	1.2351	2.26735e+07	2.41565e+06	64395.4	20012.7	352.1	8.4598	5.62962e-10	5.38028e-09
D-Cathinone	1.23508	2.87302e+07	2.99544e+06	1.08863e+08	1.67714e+06	0.26391	-1.9219	6.49969e-14	3.04539e-12
L-Kynurenine	1.23489	2.78099e+07	951604	5.89369e+07	1.02662e+06	0.47186	-1.0836	1.05438e-13	4.41223e-12
Isorhamnetin	1.23485	1.05999e+07	1.02884e+06	1.89698e+08	8.05459e+06	0.055878	-4.1616	1.14343e-13	4.74145e-12
Allantoin	1.23467	4.12098e+07	1.44304e+06	9.47355e+06	408906	4.35	2.121	1.72934e-13	6.55442e-12
Tricin	1.23464	2.23602e+07	1.73119e+06	4.57433e+07	1.86963e+06	0.48882	-1.0326	6.8292e-10	6.28469e-09
Inosine	1.23461	2.41538e+09	4.61913e+07	5.92927e+09	1.61861e+08	0.40737	-1.2956	1.97836e-13	7.34791e-12
(R)-3-Hydroxybutyric acid	1.2345	1.376e+08	1.96628e+06	3.21358e+08	8.77508e+06	0.42818	-1.2237	2.4482e-13	8.46978e-12
Acetylcarnitine	1.23404	1.25399e+08	5.20319e+06	2.26439e+07	1.72212e+06	5.5379	2.4693	5.77165e-13	1.62769e-11
D-Xylitol	1.23401	1.69821e+07	795831	6.06657e+07	2.20456e+06	0.27993	-1.8369	6.12125e-13	1.69811e-11
Saccharopine	1.2338	8.5437e+06	614606	4.09046e+07	1.68945e+06	0.20887	-2.2593	8.65489e-13	2.19634e-11
Asp-Tyr-OH	1.23369	2.59486e+09	1.36724e+08	1.01847e+08	3.32848e+07	25.478	4.6712	1.01393e-12	2.488e-11
Diacetyl	1.23367	1.03236e+08	2.20939e+06	2.2793e+08	6.70847e+06	0.45293	-1.1426	1.04981e-12	2.57074e-11
6-Dehydro-6-oxoparomamine	1.2335	3.94176e+06	186156	1.21212e+07	914211	0.32519	-1.6206	1.06922e-09	8.99173e-09
Spermidine	1.23343	8.46647e+06	1.66202e+06	7.77155e+07	3.71186e+06	0.10894	-3.1984	1.50487e-12	3.36644e-11
(R)-Oxypeucedanin	1.23342	4.24147e+07	1.30233e+06	1.7699e+07	644295	2.3964	1.2609	1.51989e-12	3.38731e-11
Biotin	1.23299	2.70043e+08	1.57875e+07	1.58474e+07	1.07378e+06	17.04	4.0909	2.6853e-12	5.23039e-11
Quinate	1.23286	4.71881e+06	1.48829e+06	4.44091e+07	2.02281e+06	0.10626	-3.2344	3.15722e-12	5.87095e-11
Isoscopoletin	1.23275	5.12748e+07	2.67616e+06	8.70787e+06	535171	5.8883	2.5579	3.59996e-12	6.54619e-11
Acoric acid	1.23272	7.49166e+06	648715	3.03719e+07	1.32095e+06	0.24666	-2.0194	3.71605e-12	6.7212e-11
L-Proline	1.23272	3.34941e+09	6.27533e+07	5.64853e+09	1.33903e+08	0.59297	-0.75397	3.71612e-12	6.7212e-11
Tyramine	1.23264	3.22165e+08	9.10892e+06	1.35604e+08	8.00085e+06	2.3758	1.2484	4.11674e-12	7.27228e-11
4-Oxododecanedioic acid	1.23264	2.17242e+07	560484	6.56567e+07	5.14311e+06	0.33088	-1.5956	1.46182e-09	1.14802e-08
6-Oxogentamicin X2	1.2326	1.54036e+06	223030	7.79418e+06	702916	0.19763	-2.3391	1.48119e-09	1.16124e-08
L-Threonine	1.23255	8.2298e+07	3.53208e+06	1.86388e+08	5.8505e+06	0.44154	-1.1794	4.55804e-12	7.89596e-11
N-Methyltyrosine	1.23228	2.16686e+07	2.06122e+06	7.98434e+07	3.35171e+06	0.27139	-1.8816	6.12487e-12	9.82982e-11
Leukotriene F4	1.23214	6.1553e+07	6.76687e+06	2.48375e+08	1.08937e+07	0.24782	-2.0126	7.09334e-12	1.09955e-10
Guanosine	1.23206	3.3774e+08	2.83305e+07	1.05199e+09	4.05244e+07	0.32105	-1.6391	7.71375e-12	1.17997e-10
S-Ribosyl-L-homocysteine	1.23167	2.4989e+07	1.55142e+06	1.16011e+07	501239	2.154	1.107	2.03014e-09	1.50472e-08
Imperatorin	1.23162	2.38373e+09	1.72075e+08	2.09065e+06	1.33481e+06	1140.2	10.155	1.17939e-11	1.64548e-10
Quercetin 3-arabinoside	1.23145	2.12593e+06	317620	5.13104e+06	187131	0.41433	-1.2712	2.18037e-09	1.59708e-08
L-Methionine S-oxide	1.23127	1.15996e+07	989439	4.73762e+07	2.47764e+06	0.24484	-2.0301	1.61324e-11	2.09598e-10
L-Phenylalanine	1.2312	1.11889e+09	5.76062e+07	2.10176e+09	4.605e+07	0.53236	-0.90952	1.71572e-11	2.19085e-10
dGMP	1.23116	81234.9	29179.4	1.36056e+06	155734	0.059707	-4.066	2.39343e-09	1.72639e-08
Fisetin	1.23093	2.8919e+07	1.5363e+06	8.3743e+06	362397	3.4533	1.788	2.16874e-11	2.64467e-10
(-)-alpha-Curcumene	1.23055	4.73576e+06	696148	1.78993e+07	776115	0.26458	-1.9182	2.93107e-11	3.38666e-10
Tyrosol	1.23029	2.81009e+09	1.28364e+08	1.10523e+09	4.98833e+07	2.5425	1.3463	3.56253e-11	3.9587e-10
Quercetin	1.22996	6.75109e+07	4.48439e+06	1.29249e+07	548988	5.2233	2.385	4.53176e-11	4.82401e-10
L-Dopa	1.22985	1.09582e+07	747249	1.05931e+06	352135	10.345	3.3708	4.9165e-11	5.17798e-10
L-Alanine	1.22966	8.44313e+07	2.71769e+06	1.28137e+08	2.50622e+06	0.65891	-0.60184	5.61942e-11	5.75036e-10
3-Furoic acid	1.22918	4.06379e+06	331176	8.14273e+06	422487	0.49907	-1.0027	4.32995e-09	2.81652e-08
3-Methylindole	1.22918	3.10462e+07	965300	9.07777e+07	5.12501e+06	0.342	-1.5479	7.68809e-11	7.48739e-10
Vanillic acid	1.22902	7.24105e+06	701576	997084	435177	7.2622	2.8604	4.53073e-09	2.91944e-08
Beta-Tyrosine	1.22831	1.14118e+09	5.51134e+07	5.1714e+08	1.63351e+07	2.2067	1.1419	1.30512e-10	1.17224e-09
Putrescine	1.22806	2.06897e+08	5.47413e+06	1.18783e+08	6.1504e+06	1.7418	0.80059	1.50335e-10	1.32529e-09
Hexadecanedioic acid	1.22799	5.73599e+06	600497	890395	272363	6.4421	2.6875	5.99379e-09	3.69379e-08
Procyanidin B2	1.22787	1.05296e+07	934664	271134	255264	38.835	5.2793	1.67073e-10	1.45028e-09
5-Methylthioadenosine	1.22777	1.34204e+07	559595	2.79615e+07	1.26278e+06	0.47996	-1.059	1.76727e-10	1.51312e-09
Phloretin	1.22762	3.31078e+06	169014	1.88836e+06	98312.4	1.7533	0.81004	6.61346e-09	4.01967e-08
2-Amino-2-deoxy-D-gluconate	1.22759	2.37928e+07	969951	1.20727e+07	568543	1.9708	0.97877	1.94788e-10	1.64176e-09
Glycyltyrosine	1.22741	4.72121e+06	640799	1.22185e+07	341746	0.3864	-1.3718	2.14374e-10	1.78161e-09
Riboflavin	1.22734	1.04916e+07	753803	3.31755e+07	2.07189e+06	0.31625	-1.6609	2.21656e-10	1.82682e-09
Ostenol	1.22641	1.56814e+07	1.3647e+06	2.18429e+06	166917	7.1792	2.8438	3.51915e-10	2.63903e-09
Biotinyl-5-AMP	1.22624	1.3068e+07	1.21253e+06	3.91242e+06	479776	3.3401	1.7399	9.33413e-09	5.39813e-08
N-Methyl-D-aspartic acid	1.22552	3.72551e+07	1.06059e+06	5.76349e+07	1.88474e+06	0.6464	-0.62951	5.26263e-10	3.72358e-09
Uridine	1.22544	3.29151e+07	614776	5.73851e+07	2.53247e+06	0.57358	-0.80193	5.45137e-10	3.83886e-09
Eriodictyol	1.22495	7.58839e+06	212763	5.56277e+06	208191	1.3641	0.44799	1.26417e-08	7.02932e-08
Arachidonic acid	1.22493	2.31018e+06	104191	3.85442e+06	201695	0.59936	-0.73851	1.26856e-08	7.05085e-08
L-Asparagine	1.22279	3.49283e+06	394065	96185	78422.3	36.314	5.1824	1.52743e-09	9.3268e-09
Uracil	1.22257	1.53419e+08	5.57514e+06	2.54266e+08	1.06538e+07	0.60338	-0.72886	1.6508e-09	9.9424e-09
N-Acetyl-DL-methionine	1.22218	2.27496e+06	124477	5.85608e+06	545562	0.38848	-1.3641	2.28758e-08	1.17524e-07
Nicotinamide ribotide	1.22188	495144	50277.1	136104	25674.3	3.638	1.8631	2.42884e-08	1.23395e-07
Dehydro-L-(+)-ascorbic acid dimer	1.22167	1.4904e+06	228123	41302.9	18257.1	36.085	5.1733	2.53416e-08	1.28223e-07
12-OPDA	1.22132	6.17828e+08	8.97801e+07	1.22438e+09	3.53141e+07	0.50461	-0.98677	2.71405e-08	1.35822e-07
L-Tryptophan	1.22127	2.15998e+09	1.08911e+08	1.25766e+09	2.78129e+07	1.7175	0.78028	2.5337e-09	1.44275e-08
Cytidine	1.22121	4.14003e+06	5.64312e+06	5.40849e+07	2.64909e+06	0.076547	-3.7075	2.58259e-09	1.46779e-08
N-lactoyl-phenylalanine	1.22084	807123	1.23386e+06	9.63924e+06	699500	0.083733	-3.5781	2.97671e-08	1.47034e-07
Oxoadipic acid	1.22019	3.16163e+08	2.09557e+07	5.15038e+08	2.46365e+07	0.61386	-0.70401	3.36131e-08	1.63383e-07
Nicotinamide riboside	1.21884	3.39903e+06	2.94342e+06	3.02801e+07	2.08084e+06	0.11225	-3.1552	5.19688e-09	2.67973e-08
3-O-Methylquercetin	1.21815	4.76205e+08	1.01282e+07	6.12314e+08	2.06484e+07	0.77771	-0.36269	4.85202e-08	2.23934e-07
Pyridoxine	1.21737	1.10691e+07	1.84922e+06	4.86933e+07	4.9137e+06	0.22732	-2.1372	7.65255e-09	3.79313e-08
L-Serine	1.2173	6.88152e+07	4.49234e+06	1.12816e+08	4.20272e+06	0.60998	-0.71318	7.79578e-09	3.85449e-08
Urocanic acid	1.21716	2.75838e+07	1.70157e+06	1.1725e+07	1.43356e+06	2.3526	1.2342	8.06475e-09	3.95299e-08
(S)-1-Phenylethanol	1.21403	4.09086e+09	1.55986e+08	5.51666e+09	1.48932e+08	0.74155	-0.43139	1.67154e-08	7.50962e-08
Ascorbate	1.21387	1.72948e+07	1.3738e+06	4.51727e+07	4.87362e+06	0.38286	-1.3851	9.67602e-08	4.08199e-07
Cytosine	1.2129	8.41415e+06	3.70873e+06	6.52164e+07	7.98856e+06	0.12902	-2.9543	2.12318e-08	9.35506e-08
3-Hydroxyanthranilic acid	1.21275	2.41882e+06	225866	5.2951e+06	386258	0.4568	-1.1304	2.19149e-08	9.6275e-08
3-AMP	1.21255	644186	109990	1.86822e+06	156434	0.34481	-1.5361	2.28361e-08	9.97698e-08
Nicotinate D-ribonucleoside	1.21188	1.83179e+07	1.35123e+06	5.31178e+07	5.34517e+06	0.34486	-1.5359	2.61281e-08	1.12216e-07
Propionylcarnitine	1.2113	5.13438e+07	2.40488e+06	2.44862e+07	3.57145e+06	2.0968	1.0682	2.92795e-08	1.24182e-07
L-2-Hydroxyglutaric acid	1.21079	8.97354e+06	1.09341e+06	1.56214e+07	636437	0.57444	-0.79977	1.50748e-07	6.02969e-07
Quinolinic acid	1.21047	3.05104e+08	2.24252e+07	5.34687e+08	2.99431e+07	0.57062	-0.80939	3.4243e-08	1.42442e-07
Alantolactone	1.20918	193752	192067	1.3999e+07	2.6812e+06	0.01384	-6.175	1.8719e-07	7.30229e-07
L-3-Phenyllactic acid	1.20866	4.62196e+06	460810	7.3819e+06	284020	0.62612	-0.67549	2.0047e-07	7.76512e-07
4-Hydroxycinnamic acid	1.20772	1.09095e+08	8.30632e+06	6.2088e+07	4.26554e+06	1.7571	0.8132	2.26054e-07	8.61014e-07
salipurposide	1.20709	1.64913e+07	1.05804e+06	9.69251e+06	857363	1.7014	0.76676	2.44519e-07	9.21827e-07
Naringenin	1.20653	9.54416e+06	767360	4.52537e+06	428142	2.109	1.0766	6.81776e-08	2.61399e-07
phenylethylamide	1.20651	1.27954e+08	5.51069e+06	1.67093e+08	4.07765e+06	0.76577	-0.38502	6.84314e-08	2.62203e-07
Acetosyringone	1.20647	1.17282e+07	532382	7.02621e+06	786230	1.6692	0.73916	2.64011e-07	9.85066e-07
N2,N2-Dimethylguanosine	1.20618	9.54692e+06	611054	1.45629e+07	637980	0.65556	-0.60919	7.21139e-08	2.75249e-07
Turanose	1.20539	4.6987e+07	2.62984e+06	7.54218e+07	4.33941e+06	0.62299	-0.68272	8.17468e-08	3.08553e-07
Glycyl-Valine	1.20521	5.9225e+06	715005	1.27735e+07	996265	0.46365	-1.1089	8.41633e-08	3.1677e-07
Caffeyl alcohol	1.20464	8.47865e+06	591663	4.82981e+06	467823	1.7555	0.81187	3.28904e-07	1.20554e-06
Aniline	1.20402	1.18026e+09	4.53007e+07	1.79074e+09	1.0174e+08	0.65909	-0.60144	1.00892e-07	3.70682e-07
4-Nitrophenol	1.20177	1.61352e+07	1.04031e+06	9.98429e+06	806756	1.6161	0.69248	4.55566e-07	1.60667e-06
Rutin	1.20008	6.32832e+08	1.2477e+08	1.55352e+09	1.27186e+08	0.40735	-1.2956	1.76581e-07	6.15912e-07
Sinomenine	1.19831	5.08797e+07	322760	1.9223e+08	2.80324e+07	0.26468	-1.9177	2.22748e-07	7.59578e-07
Chorismate	1.1967	7.63385e+06	1.066e+06	1.58298e+06	605676	4.8225	2.2698	2.7256e-07	9.09628e-07
Indolepyruvate	1.1962	6.84686e+06	378013	2.92335e+06	809332	2.3421	1.2278	8.0975e-07	2.70014e-06
L-Glutamic acid	1.19571	4.77875e+08	2.65668e+07	6.58532e+08	2.58633e+07	0.72567	-0.46262	3.07416e-07	1.0157e-06
Isoeugenol	1.19142	1.52421e+06	121133	4.33438e+06	660313	0.35165	-1.5078	1.26305e-06	4.02112e-06
Genistein	1.18969	2.93311e+06	225615	1.5904e+06	191795	1.8443	0.88304	6.02522e-07	1.86201e-06
Lobelanine	1.18962	1.66369e+06	78409.2	281881	326532	5.9021	2.5612	1.47864e-06	4.63115e-06
Butyryl-L-carnitine	1.18913	9.14635e+07	6.87858e+06	5.80504e+07	2.76793e+06	1.5756	0.65589	6.38231e-07	1.9575e-06
MG(18:2(9Z,12Z)/0:0/0:0)[rac]	1.18899	1.40478e+07	844897	3.5987e+07	4.80246e+06	0.39036	-1.3571	6.47744e-07	1.98527e-06
gamma-Aminobutyric acid	1.18852	909453	345846	3.0373e+06	326159	0.29943	-1.7397	6.79574e-07	2.06738e-06
Cellobiose	1.18842	3.45903e+08	7.71166e+06	4.66736e+08	2.59009e+07	0.74111	-0.43224	6.86462e-07	2.08514e-06
25-Hydroxycholesterol	1.18766	2.58662e+07	366406	1.84574e+07	1.79654e+06	1.4014	0.48687	1.74635e-06	5.38473e-06
Galactaric acid	1.18608	1.44038e+07	1.55819e+06	2.40718e+07	1.86027e+06	0.59837	-0.74089	1.98693e-06	6.03691e-06
Mannitol	1.18488	4.05106e+06	3.86931e+06	2.09115e+07	594869	0.19372	-2.3679	9.71348e-07	2.85573e-06
Pelargonidin 3-O-(6-O-malonyl-beta-D-glucoside)	1.17775	3.68177e+06	209783	1.49605e+06	549492	2.461	1.2992	3.73683e-06	1.06616e-05
gamma-Glutamyltyrosine	1.17642	4.16874e+06	496401	9.84611e+06	1.34001e+06	0.42339	-1.2399	2.03823e-06	5.63328e-06
Jaceidin	1.1758	6.37154e+07	5.45646e+06	8.50835e+07	2.07574e+06	0.74886	-0.41724	4.28264e-06	1.20558e-05
Datiscetin-3-O-rutinoside	1.17544	7.0459e+07	1.74684e+07	6.67341e+06	511832	10.558	3.4003	4.39234e-06	1.23367e-05
Myricetin 3-glucoside	1.17476	7.51825e+06	1.08356e+06	2.36447e+06	747201	3.1797	1.6689	2.32703e-06	6.32571e-06
Pro-Ile	1.17285	2.81894e+08	3.11102e+07	1.1053e+08	3.17995e+07	2.5504	1.3507	2.70022e-06	7.25183e-06
13(S)-HpOTrE	1.17116	2.73226e+07	1.56665e+06	1.96158e+07	1.28956e+06	1.3929	0.47808	3.06847e-06	8.13497e-06
Perillyl alcohol	1.17077	3.50777e+07	1.85737e+07	1.06055e+08	2.55112e+06	0.33075	-1.5962	3.15931e-06	8.3516e-06
12-Hydroxydodecanoic acid	1.169	6.95002e+06	407301	5.06438e+06	298986	1.3723	0.45663	3.59551e-06	9.40031e-06
N-Acetyl-L-alanine	1.16768	1.97253e+07	1.09328e+06	2.64294e+07	1.60724e+06	0.74634	-0.4221	7.28248e-06	1.94275e-05
15,16-Dihydrobiliverdin	1.16683	1.31695e+06	272479	1.66767e+07	4.47128e+06	0.07897	-3.6626	7.66942e-06	2.03568e-05
Stearidonic acid	1.16551	3.00868e+07	2.00276e+06	1.55739e+07	3.45816e+06	1.9319	0.95	4.595e-06	1.17897e-05
Taxifolin	1.16501	1.94586e+07	651298	1.55614e+07	948824	1.2504	0.32243	8.56486e-06	2.25458e-05
Asp-Phe	1.1632	119013	137638	715990	113560	0.16622	-2.5888	9.53023e-06	2.48533e-05
L-Methionine	1.16224	7.89143e+07	1.81311e+07	1.47883e+08	7.0751e+06	0.53363	-0.90609	5.72281e-06	1.44417e-05
Gallic acid	1.15956	249979	225223	1.053e+06	98396.2	0.2374	-2.0746	1.17345e-05	3.00024e-05
Hesperetin	1.15821	1.19134e+07	1.25826e+06	3.90471e+06	1.95657e+06	3.051	1.6093	7.39886e-06	1.82609e-05
L-Leucyl-L-Alanine	1.15763	3.55172e+07	8.37565e+06	6.55421e+07	2.55384e+06	0.5419	-0.8839	7.66798e-06	1.88664e-05
1-Kestose	1.15029	6.86669e+06	827695	1.0548e+07	858248	0.651	-0.61928	1.91987e-05	4.72541e-05
Glycylleucine	1.14955	2.42158e+06	1.88706e+06	8.34239e+06	385042	0.29027	-1.7845	1.99227e-05	4.89483e-05
Phenylacetic acid	1.14689	6.91669e+07	2.95341e+06	5.86822e+07	1.42998e+06	1.1787	0.23716	1.42586e-05	3.32859e-05
2-Chloro-L-phenylalanine	1.14666	9.94621e+08	3.18441e+07	8.73422e+08	2.07073e+07	1.1388	0.18747	1.44342e-05	3.36629e-05
Dodecanedioic acid	1.14541	667058	115776	2.40208e+07	7.77712e+06	0.02777	-5.1703	2.44026e-05	5.87962e-05
Cinnamaldehyde	1.14275	6.34569e+06	780067	9.40374e+06	595697	0.67481	-0.56746	1.7748e-05	4.08074e-05
D-Galactose	1.14105	3.59108e+07	7.54236e+06	8.54892e+06	4.66992e+06	4.2006	2.0706	1.93637e-05	4.42064e-05
Gentisic acid	1.1396	1.62978e+07	925003	2.14015e+07	1.38892e+06	0.76152	-0.39304	2.08283e-05	4.73139e-05
Homovanillic acid	1.13806	2.318e+07	3.6234e+06	1.20175e+07	655414	1.9288	0.94774	2.24766e-05	5.07579e-05
Salicylic acid	1.13196	5.7737e+07	1.1035e+07	9.472e+07	7.29265e+06	0.60955	-0.71417	4.46497e-05	0.000101853
dTDP-3-O-methyl-beta-L-rhamnose	1.12453	1.44969e+06	84515.2	628726	292527	2.3058	1.2052	6.04559e-05	0.000134225
Biochanin A	1.12377	387170	136819	1.12694e+06	238984	0.34356	-1.5414	6.23089e-05	0.000137959
Ginkgolide C	1.12205	9.0367e+07	2.92728e+07	7.64597e+06	5.21391e+06	11.819	3.563	4.65578e-05	9.91738e-05
Strictosamide	1.11744	4.23872e+06	413724	6.83108e+06	903580	0.62051	-0.68848	7.93731e-05	0.000171829
trans-Ferulic acid	1.11473	5.49121e+07	4.09071e+06	3.73288e+07	5.11653e+06	1.471	0.55683	6.27399e-05	0.000130719
Guanine	1.11231	3.49637e+06	335502	2.41385e+06	260266	1.4485	0.53452	9.57063e-05	0.000203272
p-Coumaroyl-CoA	1.11056	1.64962e+06	208650	2.77893e+06	394619	0.59362	-0.75239	0.000101858	0.000215239
3-Methoxytyramine-betaxanthin	1.10822	6.89388e+06	222690	5.81808e+06	367334	1.1849	0.24478	0.000110544	0.00023216
gamma-Glutamylcysteine	1.10797	1.0992e+07	3.73456e+06	1.63715e+06	188823	6.7141	2.7472	0.000111497	0.000233832
8,11,14-Eicosatrienoic acid	1.10676	3.84232e+06	1.94975e+06	6.42095e+07	2.32584e+07	0.05984	-4.0627	8.50993e-05	0.000173538
2-O-(alpha-D-Glucopyranosyl)-D-glycerate	1.10556	3.25786e+06	699947	7.76108e+06	1.67855e+06	0.41977	-1.2523	0.000121129	0.000252228
Homo-L-arginine	1.10506	1.26379e+07	2.97953e+06	4.94268e+06	332781	2.5569	1.3544	9.05762e-05	0.000183668
Hypoxanthine	1.10158	1.28039e+06	73893.5	1.00302e+06	86669.9	1.2765	0.35223	0.000138397	0.000285155
Dephospho-CoA	1.09919	2.48342e+07	6.53384e+06	7.40076e+06	3.09407e+06	3.3556	1.7466	0.000149672	0.000306269
2-Benzylmalic acid	1.09698	1.72791e+06	416649	3.91194e+06	813356	0.4417	-1.1789	0.000160738	0.0003273
N-Acetyl-DL-tryptophan	1.0968	2.40351e+07	1.88177e+06	3.3384e+07	3.27392e+06	0.71996	-0.47401	0.000121286	0.000241214
7,8-Dihydropteroic acid	1.09651	2.41596e+06	3.43448e+06	2.72528e+07	9.8295e+06	0.08865	-3.4957	0.000163175	0.000331868
5-Valerolactone	1.09568	1.70149e+07	3.01101e+06	3.8218e+07	8.0612e+06	0.44521	-1.1675	0.000126007	0.000249851
6-Thioguanosine monophosphate	1.08882	5.45162e+07	8.04393e+06	8.52685e+07	1.05781e+07	0.63935	-0.64533	0.000207137	0.000412829
4-Guanidinobutanoic acid	1.08581	6.40306e+06	882872	9.46492e+06	946399	0.6765	-0.56383	0.000174191	0.000338071
Trp-Lys-OH	1.08152	1.19328e+07	8.30374e+06	4.01209e+07	8.82859e+06	0.29742	-1.7494	0.000199165	0.000383041
Ketoleucine	1.07843	2.67251e+06	1.85811e+06	8.27944e+06	1.70203e+06	0.32279	-1.6313	0.000280683	0.000545223
L-Valine	1.07809	5.96056e+07	9.93886e+06	9.08457e+07	9.30147e+06	0.65612	-0.60797	0.000220995	0.000421349
D-Erythro-imidazole-glycerol-phosphate	1.07698	5.61498e+06	1.49381e+06	1.48284e+07	3.88551e+06	0.37866	-1.401	0.000292423	0.000565863
Raffinose	1.06794	3.17707e+06	557742	5.64617e+06	1.00834e+06	0.56269	-0.82958	0.000374139	0.00070859
3-Methyl-1-butylamine	1.06208	2.56993e+06	116695	3.26258e+06	298307	0.7877	-0.34428	0.000349206	0.000642631
Pentadecanoic acid	1.06041	2.85969e+06	204067	2.26371e+06	199647	1.2633	0.33717	0.000454914	0.000846605
Alanyl-DL-Phenylalanine	1.06041	3.06034e+06	721666	4.75756e+06	374410	0.64326	-0.63653	0.000454983	0.000846618
Glycerophospho-N-Oleoyl Ethanolamine	1.06023	4.15813e+07	5.00208e+06	7.48799e+07	1.51567e+07	0.55531	-0.84864	0.000457102	0.00085033
Hesperetin 7-O-glucoside	1.05678	4.00768e+06	307012	6.27546e+06	1.02357e+06	0.63863	-0.64695	0.000402353	0.00073262
N,N-Dimethyl-1,4-phenylenediamine	1.05618	4.29005e+07	1.82747e+07	1.24365e+08	3.38507e+07	0.34496	-1.5355	0.000408768	0.000743164
delphinidin-3-O-arabinoside	1.05403	518049	339153	2.48836e+06	873882	0.20819	-2.264	0.000432309	0.000783687
Vindoline	1.0532	7.70171e+08	1.48457e+08	4.3672e+08	5.7198e+07	1.7635	0.81847	0.000441627	0.000798998
Asp-Phe-OH	1.04422	3.00289e+09	6.83537e+07	2.68403e+09	1.41157e+08	1.1188	0.16195	0.000553517	0.000984371
Dopamine	1.04288	1.69859e+07	3.03506e+06	4.99483e+06	5.08799e+06	3.4007	1.7658	0.000571938	0.00101388
N-Alpha-acetyllysine	1.04124	798207	300059	2.02585e+06	549775	0.39401	-1.3437	0.000722383	0.00129889
2-Hydroxy-3-(4-hydroxyphenyl)propanoic acid	1.03768	4.59819e+06	1.29769e+06	2.00311e+06	130660	2.2955	1.1988	0.000647956	0.0011382
L-Arginine	1.0313	1.2627e+08	4.66256e+07	3.53629e+07	944207	3.5707	1.8362	0.000751508	0.00130508
Linustatin	1.02809	1.2292e+06	132279	3.69961e+07	1.90077e+07	0.033225	-4.9116	0.000966565	0.00169786
Ophthalmic acid	1.02561	518021	233118	3.4848e+06	1.53184e+06	0.14865	-2.75	0.000854403	0.00147217
Norepinephrine	1.02392	3.23722e+07	1.54001e+06	2.11493e+07	5.68753e+06	1.5307	0.61415	0.000886914	0.00152377
Lithocholic acid	1.02285	3.70663e+06	2.51313e+06	1.69331e+07	6.49835e+06	0.2189	-2.1917	0.000908087	0.00155767
Quercitrin	1.01757	4.05866e+06	1.68422e+06	8.09304e+06	1.35222e+06	0.5015	-0.99568	0.0010179	0.00173181
Azelaic acid	1.01383	287157	37572.6	984996	385099	0.29153	-1.7783	0.00129866	0.00222507
Guanidinosuccinic acid	1.00428	9.32907e+06	1.2752e+06	1.78441e+07	4.5682e+06	0.52281	-0.93564	0.00133992	0.00223903
L-Isoleucine	1.00292	2.61876e+08	1.36251e+08	5.06605e+08	1.2852e+07	0.51692	-0.95198	0.00137684	0.00229718
Astragalin	1.00123	1.67715e+06	174656	2.95402e+07	1.5657e+07	0.056775	-4.1386	0.0014238	0.00236954

## Sheet: CLPu vs CLPe
	VIP	mean_CLPu	sd_CLPu	mean_CLPe	sd_CLPe	Fold Change_CLPu/CLPe	log2(FC_CLPu/CLPe)	p.value	FDR
Leukotriene F4	1.33339	5.96662e+07	794713	5.81958e+06	793741	10.253	3.3579	4.91943e-17	9.29303e-15
phenylethylamide	1.33243	3.63011e+06	1.73959e+06	1.08056e+08	3.33464e+06	0.033595	-4.8956	1.15115e-14	8.30293e-13
L-Glutamine	1.33183	5.44263e+08	1.99902e+07	1.15008e+09	1.6661e+07	0.47324	-1.0794	6.67453e-14	3.61062e-12
Acetylcarnitine	1.33086	8.28606e+06	305781	1.66906e+06	159996	4.9645	2.3117	4.61634e-13	1.80356e-11
Myricetin 3-glucoside	1.33016	1.87821e+06	721093	1.25473e+08	7.12156e+06	0.014969	-6.0619	1.3096e-12	4.16727e-11
L-Proline	1.33016	2.40102e+09	7.51873e+07	1.01794e+09	2.76925e+07	2.3587	1.238	1.31355e-12	4.16868e-11
Trp-Lys-OH	1.33014	1.69844e+06	173565	8.29375e+06	341314	0.20479	-2.2878	1.34217e-12	4.23691e-11
Astragalin	1.32995	35429.5	33976.5	939105	41691.6	0.037727	-4.7283	1.71767e-12	5.2258e-11
Homo-L-arginine	1.32989	6.61774e+07	2.29333e+06	2.16872e+07	1.36622e+06	3.0515	1.6095	1.86203e-12	5.47161e-11
Asp-Phe-OH	1.32986	3.79016e+08	1.3437e+08	2.89027e+09	6.92593e+07	0.13114	-2.9309	1.92347e-12	5.61933e-11
Tyrosol	1.32944	1.77956e+08	1.34209e+07	9.07755e+08	4.4225e+07	0.19604	-2.3508	3.18442e-12	8.34754e-11
Myricitrin	1.32879	3.51704e+06	370171	2.5008e+08	1.67145e+07	0.014064	-6.1519	6.27856e-12	1.44528e-10
Citrulline	1.32873	1.04369e+08	3.59945e+06	4.20193e+07	2.26723e+06	2.4838	1.3126	6.67718e-12	1.52232e-10
L-Arginine	1.32797	2.43606e+08	9.53436e+06	9.38887e+07	5.37684e+06	2.5946	1.3755	1.32596e-11	2.63883e-10
Beta-Tyrosine	1.3275	1.33979e+09	1.65084e+07	6.72953e+08	4.79186e+07	1.9909	0.99343	1.94819e-11	3.62539e-10
Quinolinic acid	1.32745	6.37636e+08	1.60885e+07	2.16677e+08	2.77934e+07	2.9428	1.5572	2.02152e-11	3.73572e-10
Uric acid	1.32622	2.07151e+07	825097	3.81849e+06	1.14055e+06	5.425	2.4396	4.83694e-11	7.56431e-10
Chorismate	1.3246	9.77525e+06	421132	3.13814e+06	440402	3.115	1.6392	1.2631e-10	1.67024e-09
cis-Resveratrol	1.3242	6.67597e+06	1.02018e+06	1.93666e+07	613315	0.34472	-1.5365	1.56055e-10	2.01214e-09
Asp-Tyr-OH	1.32349	3.13766e+07	9.78492e+06	3.57694e+08	3.01797e+07	0.087719	-3.511	2.22345e-10	2.68642e-09
Phosphorylcholine	1.3232	1.0933e+06	551670	4.84155e+07	4.63305e+06	0.022582	-5.4687	2.55233e-10	3.01941e-09
D-Cathinone	1.32235	973407	32954.8	2.05391e+07	2.0047e+06	0.047393	-4.3992	3.73191e-10	4.11617e-09
L-Phenylalanine	1.32046	1.57648e+09	3.72148e+07	8.8423e+08	6.69902e+07	1.7829	0.83422	7.97281e-10	7.80941e-09
L-Isoleucine	1.31935	6.48709e+08	1.64116e+07	3.93989e+08	2.43394e+07	1.6465	0.71942	1.18312e-09	1.09574e-08
N2,N2-Dimethylguanosine	1.31925	9.665e+06	603607	2.12848e+07	1.20056e+06	0.45408	-1.139	1.2237e-09	1.12458e-08
trans-Ferulic acid	1.31835	2.90433e+06	1.81481e+06	2.16525e+07	1.30421e+06	0.13413	-2.8983	1.64676e-09	1.44104e-08
Spermidine	1.31783	2.49358e+08	1.07078e+07	9.46818e+07	1.53911e+07	2.6336	1.3971	1.94017e-09	1.65164e-08
3-Methylindole	1.31781	3.12539e+06	123327	1.79315e+07	1.79177e+06	0.1743	-2.5204	1.95341e-09	1.66053e-08
L-Aspartic acid	1.31728	4.51771e+08	1.4563e+07	5.86541e+08	8.00844e+06	0.77023	-0.37664	2.29529e-09	1.90889e-08
Malvidin 3-glucoside	1.31713	8.16853e+06	1.22324e+06	3.42244e+07	2.98749e+06	0.23868	-2.0669	2.40233e-09	1.98268e-08
Tyramine	1.31617	2.28257e+07	1.01165e+06	1.19589e+08	1.2292e+07	0.19087	-2.3894	3.16883e-09	2.50081e-08
Putrescine	1.31592	5.40864e+07	2.04608e+06	3.28748e+07	1.79663e+06	1.6452	0.71828	3.39651e-09	2.65933e-08
L-Alanine	1.31572	2.57553e+09	1.15102e+08	1.56594e+09	6.11606e+07	1.6447	0.71784	3.59063e-09	2.76981e-08
3-Hydroxyanthranilic acid	1.31478	3.82473e+06	1.48091e+06	1.7304e+07	998327	0.22103	-2.1777	4.62439e-09	3.46131e-08
L-Dopa	1.31412	3.42945e+06	377329	6.49155e+07	8.27996e+06	0.052829	-4.2425	5.46973e-09	3.98868e-08
Procyanidin B2	1.31411	3.65878e+06	488105	3.41628e+07	4.08417e+06	0.1071	-3.223	5.48508e-09	3.99453e-08
Allocholic acid	1.31397	1.35831e+06	402518	1.58636e+07	1.92131e+06	0.085624	-3.5458	5.6814e-09	4.10779e-08
N-Acetylornithine	1.31377	6.90508e+07	5.04954e+06	3.06409e+07	1.34065e+06	2.2535	1.1722	5.96878e-09	4.28693e-08
Lys-Trp-OH	1.31264	3.43424e+06	891409	2.75373e+07	3.2515e+06	0.12471	-3.0033	7.83318e-09	5.37926e-08
Ostenol	1.31164	713286	250996	5.77212e+06	679623	0.12357	-3.0165	9.84577e-09	6.58283e-08
Indoleacetaldehyde	1.31092	6.44679e+07	3.60671e+07	3.37272e+08	1.66291e+07	0.19115	-2.3873	1.15445e-08	7.54896e-08
3-AMP	1.30856	3.50086e+07	2.54456e+06	1.68102e+07	1.13434e+06	2.0826	1.0584	1.87694e-08	1.15439e-07
Uridine	1.30661	944041	486130	5.59075e+06	556784	0.16886	-2.5661	2.71597e-08	1.58912e-07
2-Phenylethanol	1.30551	2.12589e+06	2.35138e+06	3.27195e+07	4.37481e+06	0.064973	-3.944	3.30447e-08	1.88797e-07
S-Adenosylmethionine	1.30353	3.25217e+07	3.37292e+06	1.08343e+07	1.38398e+06	3.0017	1.5858	4.61943e-08	2.54753e-07
L-Valine	1.30249	3.46632e+08	1.84621e+07	2.09712e+08	1.44116e+07	1.6529	0.725	5.45655e-08	2.95175e-07
Rutin	1.3018	6.87509e+06	883193	9.49293e+08	1.63031e+08	0.0072423	-7.1093	6.07795e-08	3.23979e-07
methyl chlorogenate	1.30164	460021	160333	2.25923e+06	267753	0.20362	-2.2961	6.23531e-08	3.31871e-07
5-Methylthioadenosine	1.29941	1.81168e+07	1.0082e+06	1.07215e+07	864379	1.6898	0.75682	8.68162e-08	4.45729e-07
D-Xylitol	1.29869	4.36424e+06	802830	1.86793e+07	2.47126e+06	0.23364	-2.0976	9.61654e-08	4.88045e-07
Inosine	1.2943	2.06601e+08	1.47016e+07	5.91425e+08	7.28002e+07	0.34933	-1.5173	1.72153e-07	8.17881e-07
Heptanoic acid	1.294	3.05574e+06	480184	2.05061e+08	3.91363e+07	0.014902	-6.0684	1.78649e-07	8.45705e-07
L-Tryptophan	1.29371	7.79131e+08	2.11959e+07	5.08862e+08	4.81062e+07	1.5311	0.61459	1.8531e-07	8.74108e-07
Glycerophosphocholine	1.29198	3.08953e+08	1.46141e+07	3.96103e+08	9.3137e+06	0.77998	-0.35849	2.28293e-07	1.05575e-06
Glucose 6-phosphate	1.29053	4.67364e+07	2.32838e+06	6.37668e+07	2.54264e+06	0.73293	-0.44826	2.70243e-07	1.23083e-06
3-p-coumaroylquinic acid	1.28891	659453	346007	6.21445e+06	1.09294e+06	0.10612	-3.2363	3.23823e-07	1.45372e-06
Sinapyl alcohol	1.28842	8.0452e+06	982215	1.76127e+07	1.72594e+06	0.45678	-1.1304	3.41788e-07	1.52746e-06
Riboflavin	1.28678	689537	188574	2.88696e+06	424680	0.23885	-2.0659	4.06883e-07	1.77961e-06
Ginkgolide C	1.28644	1.45963e+06	273724	5.74456e+06	867406	0.25409	-1.9766	4.21769e-07	1.83729e-06
Acoric acid	1.28637	1.18984e+06	61108.1	6.76216e+06	1.18222e+06	0.17596	-2.5067	4.24946e-07	1.85045e-06
Fisetin	1.28538	1.0276e+06	180316	2.31332e+06	209136	0.44421	-1.1707	4.70587e-07	2.02768e-06
L-Methionine S-oxide	1.28443	1.10207e+07	724297	7.3725e+06	319462	1.4948	0.57999	5.17967e-07	2.21023e-06
Cytidine	1.28216	8.54821e+06	249925	3.1928e+06	1.16349e+06	2.6773	1.4208	6.464e-07	2.69167e-06
2-Amino-2-deoxy-D-gluconate	1.28162	1.60983e+07	5.76346e+06	1.36615e+08	2.63019e+07	0.11784	-3.0851	6.79914e-07	2.82333e-06
2-Chloro-L-phenylalanine	1.27889	1.21821e+09	2.54432e+07	8.1507e+08	8.89768e+07	1.4946	0.57977	8.74158e-07	3.55184e-06
Lactic acid	1.2786	2.13194e+08	2.2238e+07	1.08932e+08	9.02862e+06	1.9571	0.96874	8.97048e-07	3.63045e-06
Genistein	1.27375	6.5451e+06	1.33178e+06	1.28878e+07	747427	0.50785	-0.97751	1.35784e-06	5.28439e-06
(R)-3-Hydroxybutyric acid	1.27061	4.84644e+08	2.08833e+07	3.68977e+08	1.95734e+07	1.3135	0.39339	1.74478e-06	6.61715e-06
Uracil	1.26856	2.16726e+07	1.72103e+06	3.41889e+07	2.63917e+06	0.63391	-0.65765	2.04064e-06	7.63458e-06
Dopamine	1.26841	7.75717e+06	3.92634e+06	3.22727e+07	4.77125e+06	0.24036	-2.0567	2.06401e-06	7.71719e-06
Perillyl alcohol	1.26499	1.38986e+06	162118	2.02423e+06	26970.7	0.68661	-0.54244	2.65034e-06	9.6724e-06
Guanosine	1.26497	3.1749e+07	1.36404e+06	5.13255e+07	4.88585e+06	0.61858	-0.69297	2.65517e-06	9.68704e-06
4-Hydroxystyrene	1.26415	7.02851e+06	1.0902e+06	1.17015e+07	544546	0.60065	-0.7354	2.81387e-06	1.02222e-05
Isorhamnetin	1.26327	1.00659e+06	89647.4	8.00043e+06	1.83417e+06	0.12582	-2.9906	2.99308e-06	1.08368e-05
(S)-1-Phenylethanol	1.26308	3.5117e+09	3.19407e+07	3.07798e+09	1.09482e+08	1.1409	0.19018	3.03258e-06	1.09532e-05
Phytosphingosine	1.26105	7.23575e+08	2.62472e+07	5.85355e+08	2.59466e+07	1.2361	0.30583	3.48391e-06	1.23878e-05
Diacetyl	1.25827	3.52937e+08	1.63903e+07	2.6677e+08	1.68161e+07	1.323	0.40382	4.18692e-06	1.47161e-05
Nicotinate D-ribonucleoside	1.25793	1.90333e+07	6.80271e+06	4.87649e+07	4.43809e+06	0.39031	-1.3573	4.28029e-06	1.50055e-05
Oxoadipic acid	1.25792	2.35946e+06	2.37628e+06	4.87984e+07	1.39639e+06	0.048351	-4.3703	1.67098e-12	1.05951e-10
Casticin	1.25785	23086.9	21914	1.58153e+07	945968	0.0014598	-9.42	1.83646e-12	1.11918e-10
3-O-Methylquercetin	1.25724	4.89024e+06	4.80166e+06	1.64199e+08	9.1138e+06	0.029782	-5.0694	3.91791e-12	1.93944e-10
12-OPDA	1.25645	1.68138e+06	337716	1.90235e+07	1.17139e+06	0.088384	-3.5001	8.9821e-12	3.72092e-10
Glutathione	1.25637	7.14642e+08	8.80138e+07	3.49316e+08	4.93793e+07	2.0458	1.0327	4.72939e-06	1.64191e-05
osmanthuside H	1.25614	1.20484e+07	1.09948e+06	4.5272e+07	2.13825e+06	0.26613	-1.9098	1.19835e-11	4.5192e-10
3-METHOXYCATECHOL	1.25605	1.27383e+07	2.77738e+06	2.57204e+07	2.28138e+06	0.49526	-1.0137	4.82478e-06	1.67307e-05
Jaceidin	1.25571	669518	793989	1.11263e+08	8.2744e+06	0.0060174	-7.3766	1.74446e-11	5.97296e-10
Tricin	1.25503	781667	724965	2.89614e+07	2.1181e+06	0.02699	-5.2114	3.02111e-11	8.81392e-10
Dihydromyricetin	1.25485	273287	62446.8	2.11942e+07	1.68357e+06	0.012894	-6.2771	3.45487e-11	9.72754e-10
(-)-Epigallocatechin	1.25436	2.73764e+08	2.63169e+07	2.88796e+09	2.16479e+08	0.094795	-3.399	4.89815e-11	1.28012e-09
(+)-Syringaresinol O-beta-D-glucoside	1.25362	82832.8	22267.5	488003	27620.7	0.16974	-2.5586	7.91378e-11	1.79957e-09
Pelargonidin 3-O-(6-O-malonyl-beta-D-glucoside)	1.25298	41229	40243.5	3.11867e+06	277295	0.01322	-6.2411	1.16364e-10	2.37589e-09
Epicatechin	1.25259	7.1477e+07	5.85268e+06	7.26765e+08	6.07362e+07	0.09835	-3.3459	1.45214e-10	2.76732e-09
Kaempferide	1.25177	80354.1	57175.2	3.589e+06	336688	0.022389	-5.4811	2.24786e-10	3.79589e-09
N-lactoyl-phenylalanine	1.25164	323372	23478.8	1.10077e+06	72455.9	0.29377	-1.7672	2.39825e-10	3.95726e-09
Phloretin	1.2516	56518.6	26437.7	2.56972e+06	245318	0.021994	-5.5067	2.44738e-10	4.01238e-09
Taxifolin	1.25151	461627	113588	1.73417e+07	1.66085e+06	0.026619	-5.2314	2.55875e-10	4.13745e-09
4-O-beta-D-Glucosyl-4-hydroxycinnamate	1.25001	2.79685e+06	207903	7.55034e+07	7.68865e+06	0.037043	-4.7547	5.10398e-10	6.76191e-09
salipurposide	1.24936	577186	83513.1	1.36389e+07	1.41759e+06	0.042319	-4.5625	6.6764e-10	8.2549e-09
Myricetin	1.24865	863696	514824	6.59378e+07	7.26158e+06	0.013099	-6.2544	8.83824e-10	1.01755e-08
Strictosamide	1.24851	1.57957e+06	244010	2.05393e+07	2.11871e+06	0.076905	-3.7008	9.32796e-10	1.05969e-08
9,10-Epoxyoctadecenoic acid	1.24638	1.96836e+06	1.75052e+06	3.63362e+07	3.78898e+06	0.054171	-4.2063	1.97607e-09	1.89217e-08
5-O-Feruloylquinic acid	1.24563	453480	223362	5.9601e+06	647922	0.076086	-3.7162	2.51088e-09	2.25469e-08
trans-Cinnamate	1.24487	8.04976e+07	1.25372e+07	2.46468e+08	1.70383e+07	0.3266	-1.6144	3.16766e-09	2.70792e-08
4-O-Desmethyl-3-O-acetylpapaveroxine	1.24426	3.21573e+06	428831	1.73358e+07	1.78178e+06	0.1855	-2.4305	3.78151e-09	3.10559e-08
4,5,7-trihydroxy-3,6-dimethoxyflavone	1.24425	80274.3	24123.7	1.11283e+06	131870	0.072135	-3.7932	3.79298e-09	3.10607e-08
Urocanic acid	1.24393	2.60443e+06	1.89554e+06	1.01157e+07	1.21611e+06	0.25746	-1.9576	9.79358e-06	3.21261e-05
7,8-Dihydropteroic acid	1.24383	7.92768e+06	1.42885e+06	2.99108e+07	2.51118e+06	0.26504	-1.9157	4.27334e-09	3.39098e-08
L-Methionine	1.24337	1.36248e+08	1.48933e+07	7.11755e+07	1.27091e+07	1.9143	0.93678	1.0099e-05	3.30552e-05
6-Oxogentamicin X2	1.24299	106052	56450.4	2.50231e+06	317496	0.042382	-4.5604	5.37994e-09	4.07624e-08
5,7-Dihydroxyflavone	1.24299	155365	9948.89	4.17146e+06	540381	0.037245	-4.7468	5.38069e-09	4.07624e-08
Jasmonic acid	1.2421	444986	28184.1	1.40726e+07	1.87827e+06	0.031621	-4.983	6.79396e-09	4.92123e-08
Gallic acid	1.24156	1.34344e+07	1.74841e+06	1.91408e+08	2.48138e+07	0.070187	-3.8326	7.77466e-09	5.51506e-08
2-Heptanone	1.23922	1.44373e+07	8.77775e+06	8.25288e+07	4.93902e+06	0.17494	-2.5151	1.34652e-08	8.54e-08
Biochanin A	1.23879	622173	238276	2.97527e+06	258316	0.20911	-2.2576	1.47793e-08	9.1865e-08
Ala-Leu	1.23785	197699	41128	904255	99578.1	0.21863	-2.1934	1.80653e-08	1.08231e-07
6-Dehydro-6-oxoparomamine	1.23778	633684	151900	1.95458e+06	132745	0.3242	-1.625	1.83408e-08	1.09533e-07
4-(beta-D-Glucosyloxy)benzoate	1.23729	1.46609e+07	1.37073e+06	5.06354e+07	5.37981e+06	0.28954	-1.7882	2.02836e-08	1.19215e-07
Cyanidin 3-O-(6-O-p-coumaroyl)glucoside	1.23554	8.22395e+06	896846	5.82464e+07	7.95138e+06	0.14119	-2.8243	2.86694e-08	1.58068e-07
Citric acid	1.2351	1.69504e+08	2.72452e+07	7.77032e+07	9.9362e+06	2.1814	1.1253	1.54665e-05	4.90584e-05
Caffeic acid 3-glucoside	1.23465	7.46575e+06	815768	7.81172e+07	1.14702e+07	0.095571	-3.3873	3.38669e-08	1.8142e-07
Melibiose	1.23404	968330	382904	3.33735e+06	74222.3	0.29015	-1.7851	3.7816e-08	2.00052e-07
Quinate	1.23389	1.46121e+07	5.09713e+06	3.50332e+07	4.02637e+06	0.41709	-1.2616	1.64151e-05	5.17087e-05
Aesculin	1.23307	62511.2	26644.9	1.45125e+06	231261	0.043074	-4.537	4.49431e-08	2.31416e-07
Gluconic acid	1.23169	3.2964e+07	3.05188e+06	6.24389e+07	4.03907e+06	0.52794	-0.92155	5.67342e-08	2.82784e-07
Acetyl-maltose	1.23071	107530	49145.5	492466	45880.1	0.21835	-2.1953	6.66094e-08	3.24698e-07
Homovanillic acid	1.23065	1.05119e+06	608456	3.76356e+06	633514	0.27931	-1.8401	1.91747e-05	5.96286e-05
N-Methyl-D-aspartic acid	1.228	1.71216e+06	145147	6.0984e+06	1.43361e+06	0.28075	-1.8326	2.16925e-05	6.68989e-05
Demethylalangiside	1.22753	177595	36691.7	987436	144238	0.17985	-2.4751	1.08207e-07	4.86951e-07
Raffinose	1.22723	1.39351e+06	98009.2	3.70278e+06	414929	0.37634	-1.4099	1.13033e-07	5.0601e-07
L-Asparagine	1.22529	2.15857e+06	305913	1.04016e+06	212895	2.0752	1.0533	2.45243e-05	7.49521e-05
Eriodictyol	1.22453	41662.2	17107.8	3.81889e+06	725234	0.01091	-6.5183	1.64365e-07	6.96685e-07
15,16-Dihydrobiliverdin	1.22398	15383.3	25365.6	1.04697e+06	198047	0.014693	-6.0887	1.76893e-07	7.42896e-07
Cytosine	1.22312	1.99488e+07	976409	5.82299e+06	4.65929e+06	3.4259	1.7765	2.69968e-05	8.18778e-05
3-Methoxytyramine-betaxanthin	1.22208	233337	68854.6	2.13634e+07	4.19583e+06	0.010922	-6.5166	2.25594e-07	9.21462e-07
Adenosine	1.22166	1.79202e+06	211630	4.23528e+06	439687	0.42312	-1.2409	2.37901e-07	9.6426e-07
Xanthurenic acid	1.22034	390048	125439	2.27217e+06	361175	0.17166	-2.5423	2.79181e-07	1.10448e-06
Adenine	1.21762	6.34053e+06	515539	1.29534e+07	1.29006e+06	0.48949	-1.0307	3.8278e-07	1.46203e-06
Glycerophospho-N-Palmitoyl Ethanolamine	1.21738	113353	51885.4	513542	66456	0.22073	-2.1797	3.93065e-07	1.49631e-06
Mannitol	1.21684	3.01975e+07	1.44382e+06	5.0678e+07	6.9752e+06	0.59587	-0.74693	3.52879e-05	0.000104314
Pantothenic acid	1.21322	2.65437e+07	1.62276e+06	5.03276e+07	4.99805e+06	0.52742	-0.92298	6.12877e-07	2.23089e-06
Glycerophospho-N-Oleoyl Ethanolamine	1.21273	670159	79510.4	4.54005e+06	855950	0.14761	-2.7601	6.44338e-07	2.33118e-06
dGMP	1.21129	2.3317e+07	2.48912e+06	1.13895e+07	1.02161e+06	2.0472	1.0337	7.43477e-07	2.64794e-06
Ribose 1,5-bisphosphate	1.21045	1.92315e+06	354869	3.34833e+07	7.17337e+06	0.057436	-4.1219	8.06532e-07	2.84224e-06
N-Acetyl-L-alanine	1.20906	925560	314994	1.49798e+07	3.22899e+06	0.061787	-4.0165	9.20544e-07	3.19719e-06
Deoxyuridine	1.20857	2.20466e+08	9.13826e+06	1.90728e+08	5.67617e+06	1.1559	0.20904	4.91096e-05	0.000141651
Sinomenine	1.20691	5.56116e+07	794739	5.84266e+07	649150	0.95182	-0.071241	5.23495e-05	0.000150159
Divinyl chlorophyllide a	1.20669	403595	209306	5.02681e+06	1.07247e+06	0.080288	-3.6387	1.14454e-06	3.87219e-06
Stearic acid	1.20594	1.43968e+07	1.18453e+06	4.17382e+07	6.40054e+06	0.34493	-1.5356	1.22361e-06	4.10727e-06
Sedoheptulose	1.20572	3.64622e+08	3.95138e+07	9.99161e+08	1.46127e+08	0.36493	-1.4543	1.24685e-06	4.17709e-06
Quercetin 3-(2G-xylosylrutinoside)	1.20525	16685.7	8893.34	1.93672e+06	460011	0.0086154	-6.8589	1.29933e-06	4.32543e-06
Linustatin	1.20463	52278.4	13495.2	379611	77740.8	0.13772	-2.8602	1.37186e-06	4.52949e-06
Quercetin 3-arabinoside	1.19928	61725.8	13664.8	3.12065e+06	773636	0.01978	-5.6598	2.13247e-06	6.7019e-06
Cellobiose	1.19348	9.32892e+08	5.29694e+07	1.16067e+09	7.03487e+07	0.80375	-0.31517	8.50567e-05	0.000233455
Homostachydrine	1.19196	3.6001e+08	1.26065e+07	4.21153e+08	2.01731e+07	0.85482	-0.22631	8.95605e-05	0.000244969
S-Ribosyl-L-homocysteine	1.19176	3.33803e+07	4.24296e+06	1.62058e+07	1.83095e+06	2.0598	1.0425	3.73317e-06	1.11112e-05
L-Glutamic acid	1.19169	1.55033e+09	4.00389e+07	1.43676e+09	1.8807e+07	1.079	0.10975	9.04072e-05	0.000247228
(R)-Oxypeucedanin	1.18833	1.24076e+06	217123	2.85952e+06	601305	0.43391	-1.2045	0.000101156	0.000272674
Phlorizin	1.18685	1.67142e+06	547520	5.34801e+06	868423	0.31253	-1.6779	5.20714e-06	1.50793e-05
Caproic acid	1.18111	186067	35399.7	897343	203806	0.20735	-2.2698	7.48101e-06	2.08877e-05
Succinic acid	1.18032	3.59936e+07	9.83458e+06	1.24521e+08	2.39427e+07	0.28906	-1.7906	7.84288e-06	2.18016e-05
Rhodomycin D	1.17937	36537.5	26245.4	3.53436e+06	1.029e+06	0.010338	-6.5959	8.30485e-06	2.29728e-05
3-Indoleacetic acid	1.17905	3.29389e+06	403729	5.53765e+06	826046	0.59482	-0.74948	0.000136102	0.000358193
NAD	1.17705	8.40451e+06	1.40878e+06	2.74067e+06	938234	3.0666	1.6166	9.51416e-06	2.59463e-05
Deacetylipecoside	1.17625	978711	32534.1	4.72144e+06	1.12388e+06	0.20729	-2.2703	9.96182e-06	2.70167e-05
25-Hydroxycholesterol	1.17429	2.64554e+07	1.42233e+06	3.48824e+07	2.13298e+06	0.75842	-0.39894	1.11298e-05	2.9912e-05
13-epi-12-oxo Phytodienoic acid	1.17291	207332	46800	488909	108453	0.42407	-1.2376	0.000163999	0.000424201
Isoeugenol	1.17248	686895	66555.1	1.17423e+06	134379	0.58497	-0.77355	1.22977e-05	3.27175e-05
L-Threonine	1.16251	2.4975e+08	8.73648e+06	2.2405e+08	7.00835e+06	1.1147	0.15666	0.000221267	0.000555781
Limocitrin	1.15289	564780	777774	4.60427e+07	1.5636e+07	0.012266	-6.3491	3.23446e-05	7.94441e-05
L-Histidine	1.14866	2.00225e+07	6.91653e+06	3.9238e+06	2.52026e+06	5.1028	2.3513	0.00032048	0.000781564
Pyroglutamic acid	1.14848	3.13516e+07	3.71504e+06	6.32062e+07	1.05851e+07	0.49602	-1.0115	3.92084e-05	9.46024e-05
(-)-alpha-Curcumene	1.13913	471016	235492	9.74748e+06	4.37118e+06	0.048322	-4.3712	0.000406704	0.000971926
N-Alpha-acetyllysine	1.13735	544427	26828.3	448173	23691	1.2148	0.28068	6.17501e-05	0.000143075
Galactaric acid	1.13607	1.73417e+08	1.63717e+07	2.32242e+08	1.47026e+07	0.74671	-0.42138	6.48718e-05	0.000149525
5-Hydroxyindoleacetic acid	1.134	3.13243e+08	5.98906e+07	1.52307e+08	1.03661e+07	2.0567	1.0403	7.02099e-05	0.000160667
Gly-Ile	1.13305	2.19189e+06	553624	873635	309608	2.5089	1.3271	0.000470442	0.00110932
Pentadecanoic acid	1.13303	4.69031e+06	530277	2.94212e+06	398274	1.5942	0.67283	7.28282e-05	0.000165994
trans-Aconitic acid	1.12613	1.90776e+08	5.58748e+07	7.65042e+07	5.93548e+06	2.4937	1.3183	0.00055218	0.00127975
Phenylacetic acid	1.12021	1.35416e+07	1.38781e+07	4.16097e+07	2.21559e+06	0.32544	-1.6195	0.000630506	0.00143145
Dephospho-CoA	1.11942	606612	251714	8.86185e+07	3.54354e+07	0.0068452	-7.1907	0.00011821	0.000256673
Vindoline	1.11555	3.8047e+07	2.28471e+07	8.50541e+07	6.90871e+06	0.44733	-1.1606	0.000698015	0.00156859
Secoisolariciresinol	1.11476	17489.5	10024.9	229710	86531.6	0.076137	-3.7153	0.000137966	0.000295776
Deoxycholic acid	1.10997	216781	97070.6	974956	302080	0.22235	-2.1691	0.00016094	0.000340504
12-Hydroxydodecanoic acid	1.10789	9.06135e+06	129358	5.46023e+06	1.86582e+06	1.6595	0.73076	0.000821008	0.00181109
Phenylacetaldehyde	1.1048	2.38195e+08	9.46603e+06	2.62296e+08	8.36059e+06	0.90812	-0.13905	0.000875038	0.00192031
L-Malic acid	1.1047	1.79631e+09	1.82302e+08	1.32897e+09	8.14684e+07	1.3517	0.43473	0.000189524	0.000395489
Dehydroepiandrosterone	1.10179	3.94705e+06	363251	1.45965e+06	1.01148e+06	2.7041	1.4351	0.000206899	0.000428421
Medicarpin	1.09851	97696.4	11030.7	241296	61847.4	0.40488	-1.3044	0.000228014	0.000468042
gamma-Aminobutyric acid	1.09398	4.77116e+06	438224	3.38804e+06	605428	1.4082	0.49389	0.00108628	0.00232976
Maleic acid	1.09316	8.66278e+07	9.58588e+06	6.38856e+07	3.33437e+06	1.356	0.43934	0.000265952	0.000538422
1-Kestose	1.09253	4.48238e+06	3.41915e+06	1.33162e+07	1.98053e+06	0.33661	-1.5708	0.000270688	0.000547282
N-Acetylglutamic acid	1.08433	8.42763e+06	3.05165e+06	2.88196e+06	397261	2.9243	1.5481	0.00130597	0.00274843
Saccharopine	1.08165	1.73595e+06	62590	2.71566e+06	544035	0.63924	-0.64558	0.00137264	0.00287249
Heptadecanoic acid	1.07747	1.47818e+06	132677	9.61897e+06	4.59989e+06	0.15367	-2.7021	0.00148197	0.00307854
Sakuranetin	1.0723	679226	642441	1.83941e+07	8.48165e+06	0.036926	-4.7592	0.000463061	0.000893414
3-Furoic acid	1.06956	6.00963e+08	1.24458e+08	3.40585e+08	2.0723e+07	1.7645	0.81926	0.000495622	0.000951417
Asp-Phe	1.06369	78664.1	2621.16	102772	11617.5	0.76543	-0.38566	0.000571495	0.00108582
N-Methyltyrosine	1.06311	1.98346e+06	72084.5	3.04454e+06	618645	0.65148	-0.6182	0.00190872	0.00387544
Methyl jasmonate	1.05969	5.63353e+06	720480	4.10725e+06	253644	1.3716	0.45587	0.000628148	0.00118005
Salicylic acid	1.05707	1.12039e+07	4.69569e+06	2.43904e+07	4.71511e+06	0.45936	-1.1223	0.000667445	0.00124585
4-Nitrophenol	1.05598	2.09627e+06	2.31609e+06	7.87565e+06	1.78908e+06	0.26617	-1.9096	0.000684381	0.00127399
Hexadecanedioic acid	1.05434	728719	144094	1.50135e+06	365938	0.48537	-1.0428	0.00071052	0.00131782
dCMP	1.0512	1.84332e+06	262596	1.31206e+06	74943.4	1.4049	0.49047	0.000762457	0.00140522
Abscisic acid	1.04973	1.60329e+07	1.67358e+06	1.96891e+07	874005	0.8143	-0.29637	0.000787914	0.00144863
Nicotinamide riboside	1.04058	168791	100654	5.38513e+06	3.23886e+06	0.031344	-4.9957	0.00276093	0.0053998
Hypoxanthine	1.0378	749315	114192	1.09675e+06	146857	0.68321	-0.54959	0.00101874	0.001832
Indolepyruvate	1.02184	237067	48039.6	1.36352e+06	630005	0.17386	-2.524	0.00140558	0.00246556
O-Feruloylgalactarate	1.01016	1.43854e+06	497060	1.00942e+07	4.99164e+06	0.14251	-2.8108	0.00175329	0.00302518
2-Iminobutanoate	1.00836	1.28169e+07	3.68352e+06	6.61186e+06	1.93763e+06	1.9385	0.95492	0.00444856	0.00832165
Datiscetin-3-O-rutinoside	1.00616	320195	143429	3.31196e+06	1.74714e+06	0.096678	-3.3707	0.00188651	0.00323631
Glycyltyrosine	1.00579	805126	24832.3	743907	33009.7	1.0823	0.11409	0.00461062	0.00859507
Vanillic acid	1.00019	2.49868e+06	1.5059e+06	5.12358e+06	419194	0.48768	-1.036	0.00209964	0.00356846

## Sheet: CLPu vs CLS
	VIP	mean_CLPu	sd_CLPu	mean_CLPe	sd_CLPe	Fold Change_CLPu/CLPe	log2(FC_CLPu/CLPe)	p.value	FDR
3-O-Methylquercetin	1.301	4.89024e+06	4.80166e+06	7.96132e+08	2.37496e+07	0.006	-7.347	0	0
4-O-Desmethyl-3-O-acetylpapaveroxine	1.301	3.21573e+06	428831	3.93998e+07	1.01307e+06	0.082	-3.615	0	0
dTDP-3-O-methyl-beta-L-rhamnose	1.301	530837	13237.5	7967.07	5300.05	66.629	6.058	0	0
Alanyl-DL-Phenylalanine	1.3	101341	34874.2	5.73624e+06	200752	0.018	-5.823	0	0
Gluconic acid	1.3	3.2964e+07	3.05188e+06	1.60513e+08	3.59364e+06	0.205	-2.284	0	0
N-lactoyl-phenylalanine	1.3	323372	23478.8	4.19466e+06	130599	0.077	-3.697	0	0
Oxoadipic acid	1.3	2.35946e+06	2.37628e+06	1.83019e+08	7.16026e+06	0.013	-6.277	0	0
12-OPDA	1.299	1.68138e+06	337716	2.31338e+08	1.05841e+07	0.007	-7.104	0	0
Eriodictyol	1.299	41662.2	17107.8	2.13072e+07	1.01222e+06	0.002	-8.998	0	0
N-Acetyl-L-alanine	1.299	925560	314994	4.02901e+07	1.84087e+06	0.023	-5.444	0	0
5,7-Dihydroxyflavone	1.298	155365	9948.89	3.45644e+06	188034	0.045	-4.476	0	0
Pantothenic acid	1.298	2.65437e+07	1.62276e+06	113033	9077.11	234.83	7.875	0	0
Taxifolin	1.298	461627	113588	6.3412e+07	3.74555e+06	0.007	-7.102	0	0
4,5,7-trihydroxy-3,6-dimethoxyflavone	1.297	80274.3	24123.7	5.19363e+06	331076	0.015	-6.016	0	0
Pelargonidin 3-O-(6-O-malonyl-beta-D-glucoside)	1.297	41228.9	40243.5	8.06963e+06	499573	0.005	-7.613	0	0
Tricin	1.297	781667	724965	2.51562e+07	1.49912e+06	0.031	-5.008	0	0
Azelaic acid	1.296	17711.1	7362.03	1.53529e+06	104897	0.012	-6.438	0	0
4-Hydroxycinnamic acid	1.295	1.00972e+07	6.01072e+06	1.34566e+08	7.62655e+06	0.075	-3.736	0	0
6-Dehydro-6-oxoparomamine	1.295	633684	151900	4.26914e+06	234699	0.148	-2.752	0	0
L-Leucine	1.295	1.26545e+06	560878	9.60483e+06	336571	0.132	-2.924	0	0
Phloretin	1.295	56518.6	26437.7	1.7423e+07	1.37193e+06	0.003	-8.268	0	0
Acetyl-maltose	1.294	107530	49145.4	7.77487e+06	633187	0.014	-6.176	0	0
Kaempferide	1.294	80354.1	57175.2	3.92734e+06	308078	0.02	-5.611	0	0
trans-Cinnamate	1.294	8.04976e+07	1.25372e+07	3.23324e+08	1.53295e+07	0.249	-2.006	0	0
2-Heptanone	1.292	1.44373e+07	8.77775e+06	1.32948e+08	7.19003e+06	0.109	-3.203	0	0
Cyclic GMP	1.291	118085	34627	3.41688e+06	325620	0.035	-4.855	0	0
Jaceidin	1.291	669518	793989	4.51101e+07	4.2664e+06	0.015	-6.074	0	0
Caffeate	1.29	350948	45708.3	4.09979e+07	4.14474e+06	0.009	-6.868	0	0
(+)-7-Isojasmonic acid	1.289	6.95614e+06	3.00495e+06	1.07388e+09	1.1949e+07	0.006	-7.27	0	0
Glycylleucine	1.289	327291	92446.9	2.21891e+06	184323	0.147	-2.761	0	0
Jasmonic acid	1.289	444986	28184.1	5.56719e+06	562236	0.08	-3.645	0	0
L-Glutamic acid	1.289	1.55033e+09	4.00389e+07	8.70737e+07	1.83677e+06	17.805	4.154	0	0
L-Isoleucine	1.289	6.48709e+08	1.64116e+07	3.32212e+09	6.44963e+07	0.195	-2.357	0	0
L-Phenylalanine	1.289	1.57648e+09	3.72148e+07	2.34022e+10	2.92892e+08	0.067	-3.892	0	0
Leukotriene F4	1.289	5.96662e+07	794713	60083.4	29303.9	993.06	9.956	0	0
O-Feruloylgalactarate	1.289	1.43854e+06	497060	6.07878e+07	6.41987e+06	0.024	-5.401	0	0
S-Ribosyl-L-homocysteine	1.289	3.33803e+07	4.24296e+06	1.08905e+08	6.86894e+06	0.307	-1.706	0	0
2-Phenylethanol	1.288	2.12589e+06	2.35138e+06	1.59339e+08	4.56257e+06	0.013	-6.228	0	0
Caproic acid	1.288	186067	35399.7	9.45813e+06	1.04493e+06	0.02	-5.668	0	0
Citrulline	1.288	1.04369e+08	3.59945e+06	8.10594e+06	418715	12.876	3.687	0	0
dGMP	1.288	2.3317e+07	2.48912e+06	606722	477630	38.431	5.264	0	0
Isoeugenol	1.288	686895	66555.1	82554.3	19278.6	8.32	3.057	0	0
L-Arginine	1.288	2.43606e+08	9.53436e+06	1.14302e+09	3.29223e+07	0.213	-2.23	0	0
L-Aspartic acid	1.288	4.51771e+08	1.4563e+07	5.54589e+07	4.18879e+06	8.146	3.026	0	0
phenylethylamide	1.288	3.63011e+06	1.73959e+06	7.93506e+08	3.25146e+07	0.005	-7.772	0	0
2-Aminoisobutyric acid	1.287	3.5416e+08	1.01949e+07	6.83605e+07	7.28345e+06	5.181	2.373	0	0
6-Oxogentamicin X2	1.287	106052	56450.4	1.68505e+07	1.95196e+06	0.006	-7.312	0	0
Biochanin A	1.287	622173	238276	6.6295e+06	653948	0.094	-3.413	0	0
Biotin	1.287	5.7439e+06	440644	3.00885e+07	1.15316e+06	0.191	-2.389	0	0
Dehydroepiandrosterone	1.287	3.94705e+06	363251	8.29346e+06	362647	0.476	-1.071	0	0
Perillyl alcohol	1.287	1.38986e+06	162118	6.7842e+06	233727	0.205	-2.287	0	0
Spermidine	1.287	2.49358e+08	1.07078e+07	8.63933e+06	1.33883e+06	28.863	4.851	0	0
Turanose	1.287	1.78269e+08	6.46912e+06	1.94755e+07	3.35716e+06	9.153	3.194	0	0
3-Indoleacetic acid	1.286	3.29389e+06	403729	4.95477e+07	2.58276e+06	0.066	-3.911	0	0
Glucose 6-phosphate	1.286	4.67364e+07	2.32838e+06	3.77524e+06	647864	12.38	3.63	0	0
Glycerophospho-N-Palmitoyl Ethanolamine	1.286	113353	51885.4	4.78494e+06	571687	0.024	-5.4	0	0
L-Alanine	1.286	2.57553e+09	1.15102e+08	6.08336e+08	1.69797e+07	4.234	2.082	0	0
MG(18:2(9Z,12Z)/0:0/0:0)[rac]	1.286	4.94681e+06	1.35744e+06	5.42277e+07	2.70105e+06	0.091	-3.454	0	0
Ostenol	1.286	713286	250996	3.60471e+07	1.9915e+06	0.02	-5.659	0	0
Raffinose	1.286	1.39351e+06	98009.2	4.11872e+06	319421	0.338	-1.563	0	0
Uracil	1.286	2.16726e+07	1.72103e+06	7.32788e+07	2.43111e+06	0.296	-1.758	0	0
Uridine	1.286	944041	486130	1.39205e+07	532092	0.068	-3.882	0	0
3-Methyl-1-butylamine	1.285	1.17076e+08	6.53314e+06	1.29013e+07	1.03171e+06	9.075	3.182	0	0
Abscisic acid	1.285	1.60329e+07	1.67358e+06	2.55525e+06	352637	6.274	2.65	0	0
Allantoin	1.285	6.11684e+06	3.7546e+06	7.97098e+07	2.62005e+06	0.077	-3.704	0	0
Chorismate	1.285	9.77525e+06	421132	3.66642e+07	1.7959e+06	0.267	-1.907	0	0
Fisetin	1.285	1.0276e+06	180316	8.26769e+06	418855	0.124	-3.008	0	0
Guanosine	1.285	3.1749e+07	1.36404e+06	4.56538e+08	2.79744e+07	0.07	-3.846	0	0
L-Tryptophan	1.285	7.79131e+08	2.11959e+07	4.03864e+09	2.08099e+08	0.193	-2.374	0	0
Lys-Trp-OH	1.285	3.43424e+06	891409	9.02911e+07	5.62309e+06	0.038	-4.716	0	0
Pelargonic acid	1.285	1.01153e+08	1.40543e+06	7.30461e+07	1.17181e+06	1.385	0.47	0	0
Phytosphingosine	1.285	7.23575e+08	2.62472e+07	2.25509e+08	1.83555e+07	3.209	1.682	0	0
(-)-alpha-Curcumene	1.284	471016	235492	2.3367e+07	1.67812e+06	0.02	-5.633	0	0
13(S)-HpOTrE	1.284	132830	51486.3	1.10295e+07	810601	0.012	-6.376	0	0
Cellobiose	1.284	9.32892e+08	5.29694e+07	2.032e+08	1.04906e+07	4.591	2.199	0	0
N-Methyltyrosine	1.284	1.98346e+06	72084.5	2.21778e+07	1.42738e+06	0.089	-3.483	0	0
(R)-3-Hydroxybutyric acid	1.283	4.84644e+08	2.08833e+07	8.041e+08	1.18838e+07	0.603	-0.73	0	0
12-Hydroxydodecanoic acid	1.283	9.06135e+06	129358	5.05078e+06	291200	1.794	0.843	0	0
13-epi-12-oxo Phytodienoic acid	1.283	207332	46800	6.05138e+06	462313	0.034	-4.867	0	0
2-Ketobutyric acid	1.283	4.02288e+08	2.39963e+07	6.36703e+07	1.18446e+07	6.318	2.659	0	0
Diacetyl	1.283	3.52937e+08	1.63903e+07	6.16516e+08	1.35915e+07	0.572	-0.805	0	0
N-Alpha-acetyllysine	1.283	544427	26828.3	2.15499e+06	210135	0.253	-1.985	0	0
(-)-Epigallocatechin	1.282	2.73764e+08	2.63169e+07	6.66264e+07	9.20168e+06	4.109	2.039	0	0
D-beta-Phenylalanine	1.282	246100	7886.78	1.14717e+06	123648	0.215	-2.221	0	0
Gallic acid	1.282	1.34344e+07	1.74841e+06	563462	52670	23.843	4.575	0	0
Glycerophospho-N-Oleoyl Ethanolamine	1.282	670159	79510.4	1.24583e+07	1.61394e+06	0.054	-4.216	0	0
L-Serine	1.282	2.29391e+08	1.17276e+07	8.749e+07	2.18578e+06	2.622	1.391	0	0
L-Valine	1.282	3.46632e+08	1.84621e+07	6.49526e+08	1.65381e+07	0.534	-0.906	0	0
Methylacetoacetic acid	1.282	1.1519e+08	7.71271e+06	8.17209e+06	5.12696e+06	14.096	3.817	0	0
Stearidonic acid	1.282	824863	435749	2.8538e+07	2.27069e+06	0.029	-5.113	0	0
Uric acid	1.282	2.07151e+07	825097	1.4325e+06	1.38239e+06	14.461	3.854	0	0
(+)-Syringaresinol O-beta-D-glucoside	1.281	82832.8	22267.5	6.96642e+06	955304	0.012	-6.394	0	0
Phenylacetaldehyde	1.281	2.38195e+08	9.46603e+06	4.07289e+07	1.48767e+07	5.848	2.548	0	0
Secoisolariciresinol	1.281	17489.5	10024.9	160704	17423.8	0.109	-3.2	0	0
Acetylcarnitine	1.28	8.28606e+06	305781	2.98311e+06	389333	2.778	1.474	0	0
Adenosine	1.28	1.79202e+06	211630	196327	84595.1	9.128	3.19	0	0
L-Dopa	1.28	3.42945e+06	377329	4.68496e+07	4.11014e+06	0.073	-3.772	0	0
p-Aminobenzoic acid	1.28	1.62515e+06	89969.8	8.28297e+07	7.53606e+06	0.02	-5.671	0	0
Putrescine	1.28	5.40864e+07	2.04608e+06	2.76437e+07	1.43178e+06	1.957	0.968	0	0
L-4-Hydroxyphenylglycine	1.278	964699	186126	5.50418e+06	445319	0.175	-2.512	0	0
N,N-Dimethyl-1,4-phenylenediamine	1.278	2.91725e+06	366566	4.23054e+07	4.04272e+06	0.069	-3.858	0	0
salipurposide	1.278	577186	83513.1	2.6925e+06	305929	0.214	-2.222	0	0
Tyramine	1.278	2.28257e+07	1.01165e+06	1.03167e+07	859889	2.212	1.146	0	0
Xanthine	1.278	1.62918e+06	176040	2.97923e+06	98488.6	0.547	-0.871	0	0
Kynurenic acid	1.277	317597	80287.1	2.17528e+06	275071	0.146	-2.776	0	0
2,3-dinor Prostaglandin E1	1.274	93968.7	36753.7	923823	94798.9	0.102	-3.297	0	0
Deoxyuridine	1.274	2.20466e+08	9.13826e+06	1.41055e+08	3.4763e+06	1.563	0.644	0	0
Dihydromyricetin	1.274	273287	62446.8	2.56622e+06	368218	0.106	-3.231	0	0
N-Acetylornithine	1.274	6.90508e+07	5.04954e+06	2.34457e+07	2.05041e+06	2.945	1.558	0	0
Sinapyl alcohol	1.273	8.0452e+06	982215	2.95961e+07	2.48627e+06	0.272	-1.879	0	0
Beta-Tyrosine	1.272	1.33979e+09	1.65084e+07	5.42697e+09	5.26062e+08	0.247	-2.018	0	0
Betaine	1.272	2.83125e+06	274138	6.88749e+06	454618	0.411	-1.282	0	0
Mannitol	1.272	3.01975e+07	1.44382e+06	3.50572e+06	3.11646e+06	8.614	3.107	0	0
Narcotoline	1.272	1.39324e+06	119086	410252	114127	3.396	1.764	0	0
5-Deoxyadenosine	1.271	1.41885e+06	1.36714e+06	1.69143e+07	1.55351e+06	0.084	-3.575	0	0
Casticin	1.271	23086.9	21914	446398	68841.5	0.052	-4.273	0	0
Scopoletin	1.271	1.532e+06	1.33282e+06	1.12556e+07	974968	0.136	-2.877	0	0
Lactic acid	1.268	2.13194e+08	2.2238e+07	3.29316e+07	1.33752e+07	6.474	2.695	0	0
NAD	1.268	8.40451e+06	1.40878e+06	508629	126637	16.524	4.046	0	0
2-Keto-6-aminocaproate	1.267	7.22831e+07	2.1464e+06	1.64213e+08	1.3289e+07	0.44	-1.184	0	0
Caffeyl alcohol	1.267	2.43547e+06	1.97667e+06	1.55511e+07	1.31425e+06	0.157	-2.675	0	0
4-Oxododecanedioic acid	1.266	92483.1	7865.68	2.23838e+06	397439	0.041	-4.597	0	0
L-Malic acid	1.266	1.79631e+09	1.82302e+08	7.80034e+08	4.43131e+07	2.303	1.203	0	0
Glutamylglutamic acid	1.264	6.38728e+06	920368	445338	73935.3	14.343	3.842	0	0
Sedoheptulose	1.264	3.64622e+08	3.95138e+07	1.47843e+08	1.26772e+07	2.466	1.302	0	0
Tyrosol	1.264	1.77956e+08	1.34209e+07	8.64821e+07	4.61759e+06	2.058	1.041	0	0
Homo-L-arginine	1.263	6.61774e+07	2.29333e+06	8.90093e+07	2.82534e+06	0.743	-0.428	0	0
Rutin	1.262	6.87509e+06	883193	2.19811e+08	3.47566e+07	0.031	-4.999	0	0
Astragalin	1.261	35429.5	33976.5	1.23787e+07	2.02906e+06	0.003	-8.449	0	0
L-Threonine	1.26	2.4975e+08	8.73648e+06	1.95722e+08	2.53897e+06	1.276	0.352	0	0
Sinomenine	1.26	5.56116e+07	794739	5.08998e+07	75914	1.093	0.128	0	0
Dodecanedioic acid	1.259	144095	18237.2	1.50999e+06	276043	0.095	-3.389	0	0
Heptanoic acid	1.259	3.05574e+06	480184	1.97109e+07	2.81881e+06	0.155	-2.689	0	0
Imperatorin	1.259	9.38254e+06	9.93238e+06	7.57673e+07	5.44353e+06	0.124	-3.014	0	0
4-Hydroxystyrene	1.258	7.02851e+06	1.0902e+06	1.76293e+07	1.4822e+06	0.399	-1.327	0	0
Cytosine	1.258	1.99488e+07	976409	4.51258e+06	2.49587e+06	4.421	2.144	0	0
gamma-Aminobutyric acid	1.258	4.77116e+06	438224	9.11633e+06	614715	0.523	-0.934	0	0
Glutathione	1.258	7.14642e+08	8.80138e+07	6.54534e+07	7.16894e+07	10.918	3.449	0	0
Citric acid	1.257	1.69504e+08	2.72452e+07	1.67408e+07	740591	10.125	3.34	0	0
Cinnamaldehyde	1.255	781599	132785	2.24514e+06	231325	0.348	-1.522	0	0
3-Methoxytyramine-betaxanthin	1.253	233337	68854.6	698752	74015.4	0.334	-1.582	0	0
6-Phosphogluconic acid	1.253	461142	15336.4	4.36845e+06	737902	0.106	-3.244	0	0
Asp-Phe-OH	1.252	3.79016e+08	1.3437e+08	1.31959e+09	1.20954e+08	0.287	-1.8	0	0
Asp-Tyr-OH	1.251	3.13766e+07	9.78492e+06	1.25002e+08	1.52465e+07	0.251	-1.994	0	0
Isoscopoletin	1.251	4.00712e+06	3.15039e+06	6.3751e+07	1.11998e+07	0.063	-3.992	0	0
Phlorizin	1.251	1.67142e+06	547520	5.02636e+06	509096	0.333	-1.588	0	0
5-Methylthioadenosine	1.25	1.81168e+07	1.0082e+06	3.17682e+07	2.47798e+06	0.57	-0.81	0	0
L-Proline	1.25	2.40102e+09	7.51873e+07	3.04263e+09	1.00871e+08	0.789	-0.342	0	0
25-Hydroxycholesterol	1.249	2.64554e+07	1.42233e+06	3.35079e+07	731540	0.79	-0.341	0	0
Trp-Lys-OH	1.249	1.69844e+06	173565	1.92376e+07	3.4633e+06	0.088	-3.502	0	0
Inosine	1.248	2.06601e+08	1.47016e+07	1.17457e+08	1.01223e+07	1.759	0.815	0	0
(S)-1-Phenylethanol	1.247	3.5117e+09	3.19407e+07	4.00056e+09	9.4944e+07	0.878	-0.188	0	0
N-Methyl-D-aspartic acid	1.246	1.71216e+06	145147	6.11303e+06	900371	0.28	-1.836	0	0
S-Adenosylmethionine	1.244	3.25217e+07	3.37292e+06	1.40145e+07	1.98894e+06	2.321	1.214	0	0
Quinolinic acid	1.243	6.37636e+08	1.60885e+07	1.8955e+08	9.50011e+07	3.364	1.75	0	0
3-Furoic acid	1.242	6.00963e+08	1.24458e+08	8.69382e+07	2.64201e+06	6.912	2.789	0	0
Allocholic acid	1.241	1.35831e+06	402518	1.23947e+07	2.37514e+06	0.11	-3.19	0	0
Methyl cinnamate	1.238	1.5888e+06	653869	6.2011e+06	809065	0.256	-1.965	0	0
Ophthalmic acid	1.238	3.88007e+06	335976	5.74403e+06	254678	0.675	-0.566	0	0
1-Kestose	1.235	4.48238e+06	3.41915e+06	3.32902e+07	6.60962e+06	0.135	-2.893	0	0
Limocitrin	1.234	564780	777774	3.78173e+06	300185	0.149	-2.743	0	0
Indolepyruvate	1.233	237067	48039.6	47376.8	12794.5	5.004	2.323	0	0
3-Methylindole	1.232	3.12539e+06	123327	1.3482e+07	2.46959e+06	0.232	-2.109	0	0
Pyridoxine	1.232	7.52516e+06	1.39029e+06	1.04689e+06	690823	7.188	2.846	0	0
Acetosyringone	1.229	195638	33389.9	55464.9	17704.9	3.527	1.819	0	0
Quercetin 3-(2G-xylosylrutinoside)	1.228	16685.7	8893.34	77794.1	13992.3	0.214	-2.221	0	0
Vanillic acid	1.224	2.49868e+06	1.5059e+06	8.16373e+06	510177	0.306	-1.708	0	0
Cyanidin 3-O-(6-O-p-coumaroyl)glucoside	1.222	8.22395e+06	896846	4.51396e+06	547962	1.822	0.865	0	0
Succinic acid	1.222	3.59936e+07	9.83458e+06	1.30179e+06	1.0572e+06	27.649	4.789	0	0
Glycyltyrosine	1.219	805126	24832.3	2.01254e+06	321388	0.4	-1.322	0	0
Dephospho-CoA	1.212	606612	251714	1.55565e+07	4.52491e+06	0.039	-4.681	0	0
L-Tyrosine	1.208	2.17729e+06	936073	5.95263e+06	566790	0.366	-1.451	0	0
Riboflavin	1.206	689537	188574	2.32714e+06	443010	0.296	-1.755	0	0
Homostachydrine	1.203	3.6001e+08	1.26065e+07	4.68813e+08	3.01053e+07	0.768	-0.381	0	0
L-Methionine S-oxide	1.201	1.10207e+07	724297	8.21257e+06	448514	1.342	0.424	0	0
p-Coumaroyl-CoA	1.199	2.68101e+06	870628	22974.9	5161.59	116.69	6.867	0	0
Rhodomycin D	1.199	36537.5	26245.4	502431	150288	0.073	-3.781	0	0
Demethylalangiside	1.197	177595	36691.7	1.7151e+06	507502	0.104	-3.272	0	0
L-Methionine	1.197	1.36248e+08	1.48933e+07	1.92052e+08	8.80159e+06	0.709	-0.495	0	0
2-O-Caffeoylglucarate	1.196	278922	272993	1.1702e+06	114625	0.238	-2.069	0	0
Procyanidin B2	1.193	3.65878e+06	488105	7.97539e+06	1.28087e+06	0.459	-1.124	0	0
trans-Aconitic acid	1.191	1.90776e+08	5.58748e+07	1.66481e+07	1.09261e+06	11.459	3.518	0	0
Heptadecanoic acid	1.184	1.47818e+06	132677	9.59881e+06	2.71312e+06	0.154	-2.699	0	0
N-Acetyl-DL-methionine	1.184	408052	97133.8	807470	102432	0.505	-0.985	0	0
Galactaric acid	1.183	1.73417e+08	1.63717e+07	1.19892e+08	9.69917e+06	1.446	0.532	0	0
Quercetin 3-arabinoside	1.18	61725.8	13664.8	217297	54328.2	0.284	-1.816	0	0
2-Glucosyloxy-4-methoxycinnamic acid	1.177	792653	274014	2.29989e+06	479744	0.345	-1.537	0	0
Cyanidin 3-(6-p-caffeoyl)glucoside	1.172	2.72135e+07	9.87458e+06	809884	310992	33.602	5.071	0	0
Sakuranetin	1.165	679226	642441	9.27977e+06	3.25628e+06	0.073	-3.772	0	0
Quinate	1.163	1.46121e+07	5.09713e+06	845321	446365	17.286	4.112	0	0
Nicotinamide ribotide	1.162	633167	496351	1.9383e+06	120433	0.327	-1.614	0	0
15,16-Dihydrobiliverdin	1.158	15383.3	25365.6	338366	125942	0.045	-4.459	0	0
Coniferyl aldehyde	1.154	470603	84678.5	2.43544e+06	790379	0.193	-2.372	0	0
Norepinephrine	1.153	1.3534e+07	5.28092e+06	2.7666e+07	1.445e+06	0.489	-1.032	0	0
Naringenin	1.137	4.51635e+06	3.48407e+06	1.31127e+07	735278	0.344	-1.538	0	0
Stearic acid	1.132	1.43968e+07	1.18453e+06	2.09164e+07	2.61364e+06	0.688	-0.539	0	0.001
Adenine	1.131	6.34053e+06	515539	4.01769e+06	887901	1.578	0.658	0	0.001
4-(beta-D-Glucosyloxy)benzoate	1.128	1.46609e+07	1.37073e+06	1.05036e+07	1.24927e+06	1.396	0.481	0	0.001
Melezitose	1.128	2.1618e+07	1.46696e+06	3.59525e+07	5.96473e+06	0.601	-0.734	0	0
beta-Alanine	1.125	3.43245e+06	1.31673e+06	322793	292713	10.634	3.411	0	0
Asp-Phe	1.122	78664.1	2621.16	126060	21403.7	0.624	-0.68	0	0.001
Pipecolic acid	1.118	5.90856e+07	5.09248e+06	4.40857e+07	4.30984e+06	1.34	0.422	0	0.001
osmanthuside H	1.115	1.20484e+07	1.09948e+06	9.35502e+06	607628	1.288	0.365	0	0.001
4-O-beta-D-Glucosyl-4-hydroxycinnamate	1.106	2.79685e+06	207903	2.68528e+07	1.15624e+07	0.104	-3.263	0	0.001
Dehydro-D-arabinono-1,4-lactone	1.101	2.41907e+06	1.06329e+06	239235	16659.8	10.112	3.338	0.001	0.001
delphinidin-3-O-arabinoside	1.086	3.63428e+06	1.7725e+06	59369.7	41096.1	61.214	5.936	0.001	0.001
Nicotinamide riboside	1.086	168791	100654	9.62061e+06	4.68303e+06	0.018	-5.833	0.001	0.001
Propionylcarnitine	1.083	1.45141e+06	64077	1.21745e+06	98241.5	1.192	0.254	0.001	0.001
Guanidinosuccinic acid	1.074	2.44169e+07	1.39482e+07	5.21045e+07	2.89622e+06	0.469	-1.093	0.001	0.002
5-O-Feruloylquinic acid	1.073	453480	223362	954848	145333	0.475	-1.074	0.001	0.002
Rosmarinic acid	1.07	5.04358e+06	2.4797e+06	416398	66811	12.112	3.598	0.001	0.002
L-Glutamine	1.069	5.44263e+08	1.99902e+07	5.04152e+08	6.31671e+06	1.08	0.11	0.001	0.002
D-Xylitol	1.062	4.36424e+06	802830	2.41179e+06	661614	1.81	0.856	0.001	0.002
L-Leucyl-L-Alanine	1.06	5.12874e+06	2.17741e+06	1.03862e+06	271910	4.938	2.304	0.001	0.002
Coumarin	1.043	2.82678e+08	3.93208e+07	1.22604e+08	8.10589e+07	2.306	1.205	0.001	0.003
Isorhamnetin	1.043	1.00659e+06	89647.4	1.01023e+07	5.12642e+06	0.1	-3.327	0.001	0.003
Quercitrin	1.039	8.03669e+06	3.93332e+06	639233	1.50523e+06	12.572	3.652	0.002	0.003
7,8-Dihydropteroic acid	1.037	7.92768e+06	1.42885e+06	1.10046e+07	1.10653e+06	0.72	-0.473	0.002	0.004
Nicotinate D-ribonucleoside	1.037	1.90333e+07	6.80271e+06	6.84622e+06	1.52274e+06	2.78	1.475	0.002	0.003
10-Hydroxydecanoic acid	1.035	1.89405e+06	346256	1.03136e+06	373351	1.837	0.877	0.002	0.004
Ginkgolide C	1.033	1.45963e+06	273724	2.50908e+06	541334	0.582	-0.782	0.002	0.003
Hexadecanedioic acid	1.033	728719	144094	1.8455e+06	647958	0.395	-1.341	0.002	0.004
Benzene-1,2,4-triol	1.026	607355	28332.3	3.41201e+06	1.69722e+06	0.178	-2.49	0.002	0.004
Pentadecanoic acid	1.024	4.69031e+06	530277	3.76565e+06	188338	1.246	0.317	0.002	0.004
Homovanillic acid	1.022	1.05119e+06	608456	2.55469e+06	658803	0.411	-1.281	0.002	0.004
Divinyl chlorophyllide a	1.021	403595	209306	3.26938e+06	1.74387e+06	0.123	-3.018	0.003	0.005
Maleic acid	1.02	8.66278e+07	9.58588e+06	6.97737e+07	3.9109e+06	1.242	0.312	0.003	0.005
Glycerophosphocholine	1.017	3.08953e+08	1.46141e+07	4.04566e+08	5.5892e+07	0.764	-0.389	0.002	0.004
Medicarpin	1.009	97696.4	11030.7	239666	89013.5	0.408	-1.295	0.003	0.006
Myricitrin	1.004	3.51704e+06	370171	7.17603e+06	2.25662e+06	0.49	-1.029	0.003	0.005

## Sheet: CLS vs CLPe
	VIP	mean_CLS	sd_CLS	mean_CLPe	sd_CLPe	Fold Change_CLS/CLPe	log2(FC_CLS/CLPe)	p.value	FDR
(+)-7-Isojasmonic acid	1.24577	1.07388e+09	1.1949e+07	7.78097e+06	1.52507e+06	138.01	7.1087	1.07234e-19	4.25396e-16
L-Phenylalanine	1.24572	2.34022e+10	2.92892e+08	8.8423e+08	6.69902e+07	26.466	4.7261	5.65271e-19	9.61041e-16
L-Glutamic acid	1.2457	8.70737e+07	1.83677e+06	1.43676e+09	1.8807e+07	0.060604	-4.0444	9.14455e-19	1.08829e-15
L-Aspartic acid	1.2456	5.54589e+07	4.18879e+06	5.86541e+08	8.00844e+06	0.094552	-3.4027	6.43241e-18	4.78451e-15
L-Isoleucine	1.24533	3.32212e+09	6.44963e+07	3.93989e+08	2.43394e+07	8.432	3.0759	1.6484e-16	5.76989e-14
L-Glutamine	1.24511	5.04152e+08	6.31671e+06	1.15008e+09	1.6661e+07	0.43836	-1.1898	8.02888e-16	1.68933e-13
L-Arginine	1.24485	1.14302e+09	3.29223e+07	9.38887e+07	5.37684e+06	12.174	3.6058	3.31716e-15	4.43568e-13
Allantoin	1.24464	7.97098e+07	2.62005e+06	3.2431e+06	499326	24.578	4.6193	8.35891e-15	8.88209e-13
Glucose 6-phosphate	1.24392	3.77524e+06	647864	6.37668e+07	2.54264e+06	0.059204	-4.0782	7.98992e-14	4.40222e-12
3-Methyl-1-butylamine	1.2437	1.29013e+07	1.03171e+06	1.11997e+08	4.45599e+06	0.11519	-3.1179	1.36637e-13	6.58066e-12
Homo-L-arginine	1.24365	8.90093e+07	2.82534e+06	2.16872e+07	1.36622e+06	4.1042	2.0371	1.50854e-13	7.04043e-12
phenylethylamide	1.24355	7.93506e+08	3.25146e+07	1.08056e+08	3.33464e+06	7.3435	2.8765	1.89041e-13	8.39468e-12
L-Serine	1.24345	8.749e+07	2.18578e+06	2.45868e+08	7.38582e+06	0.35584	-1.4907	2.30079e-13	9.81425e-12
Perillyl alcohol	1.24337	6.7842e+06	233727	2.02423e+06	26970.7	3.3515	1.7448	2.70409e-13	1.11311e-11
L-Valine	1.24333	6.49526e+08	1.65381e+07	2.09712e+08	1.44116e+07	3.0972	1.631	2.95842e-13	1.18946e-11
2-Phenylethanol	1.24332	1.59339e+08	4.56257e+06	3.27195e+07	4.37481e+06	4.8698	2.2839	2.98547e-13	1.1963e-11
2-Aminoisobutyric acid	1.24318	6.83605e+07	7.28345e+06	3.7789e+08	1.40954e+07	0.1809	-2.4667	3.88414e-13	1.43828e-11
Indoleacetaldehyde	1.24317	1.3591e+07	756868	3.37272e+08	1.66291e+07	0.040297	-4.6332	4.01406e-13	1.4609e-11
L-Proline	1.24314	3.04263e+09	1.00871e+08	1.01794e+09	2.76925e+07	2.989	1.5797	4.20118e-13	1.51052e-11
(R)-3-Hydroxybutyric acid	1.24304	8.041e+08	1.18838e+07	3.68977e+08	1.95734e+07	2.1793	1.1238	5.04813e-13	1.74139e-11
Tyrosol	1.24287	8.64821e+07	4.61759e+06	9.07755e+08	4.4225e+07	0.09527	-3.3918	6.69873e-13	2.13159e-11
Chorismate	1.24276	3.66642e+07	1.7959e+06	3.13814e+06	440402	11.683	3.5464	8.05529e-13	2.40677e-11
MG(18:2(9Z,12Z)/0:0/0:0)[rac]	1.2425	5.42277e+07	2.70105e+06	2.34508e+06	1.24778e+06	23.124	4.5313	1.18743e-12	3.21905e-11
Myricetin 3-glucoside	1.24243	2.60753e+06	146840	1.25473e+08	7.12156e+06	0.020782	-5.5885	1.3231e-12	3.45739e-11
Naringenin	1.24237	1.31127e+07	735278	459129	84399.6	28.56	4.8359	1.44483e-12	3.6899e-11
L-Tryptophan	1.24212	4.03864e+09	2.08099e+08	5.08862e+08	4.81062e+07	7.9366	2.9885	2.02539e-12	4.74491e-11
3-Indoleacetic acid	1.24198	4.95477e+07	2.58276e+06	5.53765e+06	826046	8.9474	3.1615	2.42436e-12	5.41154e-11
Diacetyl	1.24195	6.16516e+08	1.35915e+07	2.6677e+08	1.68161e+07	2.311	1.2085	2.50685e-12	5.50443e-11
L-Alanine	1.24137	6.08336e+08	1.69797e+07	1.56594e+09	6.11606e+07	0.38848	-1.3641	5.01089e-12	9.42095e-11
Biotin	1.24129	3.00885e+07	1.15316e+06	7.21021e+06	1.00364e+06	4.173	2.0611	5.42897e-12	1.00482e-10
Citrulline	1.24113	8.10594e+06	418715	4.20193e+07	2.26723e+06	0.19291	-2.374	6.44381e-12	1.14974e-10
Myricitrin	1.24093	7.17603e+06	2.25662e+06	2.5008e+08	1.67145e+07	0.028695	-5.1231	7.94724e-12	1.35114e-10
Ostenol	1.24092	3.60471e+07	1.9915e+06	5.77212e+06	679623	6.245	2.6427	8.02719e-12	1.36279e-10
Guanosine	1.24083	4.56538e+08	2.79744e+07	5.13255e+07	4.88585e+06	8.895	3.153	8.71265e-12	1.46041e-10
Imperatorin	1.24051	7.57673e+07	5.44353e+06	458811	128621	165.14	7.3675	1.18755e-11	1.86944e-10
cis-Resveratrol	1.2405	6.68865e+06	682836	1.93666e+07	613315	0.34537	-1.5338	1.20277e-11	1.8845e-10
Cellobiose	1.24021	2.032e+08	1.04906e+07	1.16067e+09	7.03487e+07	0.17507	-2.514	1.55307e-11	2.29604e-10
13(S)-HpOTrE	1.2401	1.10295e+07	810601	179283	78093.5	61.52	5.943	1.7199e-11	2.48176e-10
Phenylacetaldehyde	1.23979	4.07289e+07	1.48767e+07	2.62296e+08	8.36059e+06	0.15528	-2.6871	2.22216e-11	3.01894e-10
Fisetin	1.23953	8.26769e+06	418855	2.31332e+06	209136	3.574	1.8375	2.72615e-11	3.54269e-10
N-Methyltyrosine	1.2391	2.21778e+07	1.42738e+06	3.04454e+06	618645	7.2845	2.8648	3.80051e-11	4.58721e-10
13-epi-12-oxo Phytodienoic acid	1.2384	6.05138e+06	462313	488909	108453	12.377	3.6296	6.15631e-11	6.77763e-10
Sinomenine	1.23815	5.08998e+07	75914	5.84266e+07	649150	0.87117	-0.19897	7.28286e-11	7.78036e-10
Phytosphingosine	1.23788	2.25509e+08	1.83555e+07	5.85355e+08	2.59466e+07	0.38525	-1.3761	8.61772e-11	8.8566e-10
Asp-Phe-OH	1.23781	1.31959e+09	1.20954e+08	2.89027e+09	6.92593e+07	0.45656	-1.1311	9.02573e-11	9.19601e-10
Uracil	1.23725	7.32788e+07	2.43111e+06	3.41889e+07	2.63917e+06	2.1434	1.0999	1.26113e-10	1.20552e-09
Uridine	1.23712	1.39205e+07	532092	5.59075e+06	556784	2.4899	1.3161	1.35398e-10	1.28294e-09
p-Aminobenzoic acid	1.23708	8.28297e+07	7.53606e+06	1.50192e+06	68527.1	55.149	5.7853	1.38448e-10	1.30251e-09
Phosphorylcholine	1.23601	1.22817e+06	48096.5	4.84155e+07	4.63305e+06	0.025367	-5.3009	2.4505e-10	2.06686e-09
Stearidonic acid	1.23589	2.8538e+07	2.27069e+06	2.52723e+06	1.20398e+06	11.292	3.4973	2.60766e-10	2.1824e-09
trans-Aconitic acid	1.23548	1.66481e+07	1.09261e+06	7.65042e+07	5.93548e+06	0.21761	-2.2002	3.18225e-10	2.58512e-09
Lys-Trp-OH	1.23493	9.02911e+07	5.62309e+06	2.75373e+07	3.2515e+06	3.2789	1.7132	4.11935e-10	3.2084e-09
N,N-Dimethyl-1,4-phenylenediamine	1.23479	4.23054e+07	4.04272e+06	3.42786e+06	227399	12.342	3.6255	4.37808e-10	3.37239e-09
Turanose	1.23383	1.94755e+07	3.35716e+06	1.77925e+08	1.68844e+07	0.10946	-3.1915	6.63266e-10	4.76663e-09
3-Hydroxyanthranilic acid	1.23358	3.02327e+06	1.20852e+06	1.7304e+07	998327	0.17472	-2.5169	7.33586e-10	5.15069e-09
Beta-Tyrosine	1.23328	5.42697e+09	5.26062e+08	6.72953e+08	4.79186e+07	8.0644	3.0116	8.26981e-10	5.70214e-09
Nicotinate D-ribonucleoside	1.2331	6.84622e+06	1.52274e+06	4.87649e+07	4.43809e+06	0.14039	-2.8325	8.88716e-10	6.05069e-09
Tyramine	1.23291	1.03167e+07	859889	1.19589e+08	1.2292e+07	0.086268	-3.535	9.55631e-10	6.42904e-09
L-4-Hydroxyphenylglycine	1.23224	5.50418e+06	445319	815264	309608	6.7514	2.7552	1.22653e-09	7.90304e-09
Quinate	1.23158	845321	446365	3.50332e+07	4.02637e+06	0.024129	-5.3731	1.55323e-09	9.68306e-09
N2,N2-Dimethylguanosine	1.23117	8.84735e+06	890850	2.12848e+07	1.20056e+06	0.41567	-1.2665	1.78649e-09	1.09593e-08
L-Histidine	1.23048	2.63794e+07	1.13124e+06	3.9238e+06	2.52026e+06	6.7229	2.7491	2.24146e-09	1.33779e-08
5-Deoxyadenosine	1.2303	1.69143e+07	1.55351e+06	1.8347e+06	1.0335e+06	9.2191	3.2046	2.37194e-09	1.40161e-08
5-Methylthioadenosine	1.23007	3.17682e+07	2.47798e+06	1.07215e+07	864379	2.963	1.5671	2.55804e-09	1.49525e-08
L-Methionine	1.22926	1.92052e+08	8.80159e+06	7.11755e+07	1.27091e+07	2.6983	1.432	3.27533e-09	1.83089e-08
2,3-dinor Prostaglandin E1	1.22921	923823	94798.9	121591	39622	7.5978	2.9256	3.32121e-09	1.851e-08
methyl chlorogenate	1.22803	200365	53536.3	2.25923e+06	267753	0.088687	-3.4951	4.66665e-09	2.48491e-08
Phenylacetic acid	1.22801	2.27951e+07	1.15105e+06	4.16097e+07	2.21559e+06	0.54783	-0.8682	4.69418e-09	2.49622e-08
Norepinephrine	1.22773	2.7666e+07	1.445e+06	1.59972e+07	590344	1.7294	0.79029	5.07498e-09	2.67719e-08
Deoxyuridine	1.22767	1.41055e+08	3.4763e+06	1.90728e+08	5.67617e+06	0.73956	-0.43526	5.1593e-09	2.71445e-08
Methylacetoacetic acid	1.22745	8.17209e+06	5.12696e+06	1.34638e+08	1.62622e+07	0.060697	-4.0422	5.47955e-09	2.86144e-08
Leukotriene F4	1.22661	60083.4	29303.9	5.81958e+06	793741	0.010324	-6.5978	6.82529e-09	3.45356e-08
Guanidinosuccinic acid	1.2256	5.21045e+07	2.89622e+06	1.17308e+07	4.92718e+06	4.4417	2.1511	8.79784e-09	4.30345e-08
Pelargonic acid	1.22556	7.30461e+07	1.17181e+06	1.06687e+08	4.62139e+06	0.68467	-0.54651	8.89388e-09	4.34508e-08
L-Tyrosine	1.22547	5.95263e+06	566790	1.34703e+06	326741	4.4191	2.1437	9.09699e-09	4.42976e-08
Asp-Tyr-OH	1.22454	1.25002e+08	1.52465e+07	3.57694e+08	3.01797e+07	0.34947	-1.5168	1.13349e-08	5.3765e-08
2-Ketobutyric acid	1.22449	6.36703e+07	1.18446e+07	4.67422e+08	5.75403e+07	0.13622	-2.876	1.14815e-08	5.4374e-08
Betaine	1.22347	6.88749e+06	454618	2.92197e+06	377541	2.3571	1.237	1.44693e-08	6.66664e-08
Malvidin 3-glucoside	1.22328	7.40278e+06	2.6813e+06	3.42244e+07	2.98749e+06	0.2163	-2.2089	1.5087e-08	6.90577e-08
gamma-Aminobutyric acid	1.223	9.11633e+06	614715	3.38804e+06	605428	2.6907	1.428	1.6043e-08	7.2929e-08
2-Keto-6-aminocaproate	1.22299	1.64213e+08	1.3289e+07	7.54311e+07	1.50738e+06	2.177	1.1223	1.60655e-08	7.30035e-08
Inosine	1.22166	1.17457e+08	1.01223e+07	5.91425e+08	7.28002e+07	0.1986	-2.3321	2.12577e-08	9.33189e-08
Methyl cinnamate	1.22117	6.2011e+06	809065	991601	108586	6.2536	2.6447	2.35031e-08	1.01973e-07
(S)-1-Phenylethanol	1.22105	4.00056e+09	9.4944e+07	3.07798e+09	1.09482e+08	1.2997	0.37822	2.40574e-08	1.03961e-07
D-Xylitol	1.22099	2.41179e+06	661614	1.86793e+07	2.47126e+06	0.12912	-2.9533	2.43338e-08	1.04926e-07
Mannitol	1.21953	3.50572e+06	3.11646e+06	5.0678e+07	6.9752e+06	0.069176	-3.8536	3.22905e-08	1.34838e-07
Dopamine	1.2193	2.81405e+06	453780	3.22727e+07	4.77125e+06	0.087196	-3.5196	3.37391e-08	1.39954e-07
Citric acid	1.21906	1.67408e+07	740591	7.77032e+07	9.9362e+06	0.21545	-2.2146	3.52557e-08	1.45384e-07
Procyanidin B2	1.21906	7.97539e+06	1.28087e+06	3.41628e+07	4.08417e+06	0.23345	-2.0988	3.52736e-08	1.45407e-07
N-Acetylglutamic acid	1.2188	1.29401e+07	1.60368e+06	2.88196e+06	397261	4.49	2.1667	3.69883e-08	1.51115e-07
beta-Alanine	1.21634	322793	292713	2.52791e+06	240538	0.12769	-2.9693	5.69198e-08	2.20293e-07
Astragalin	1.21446	1.23787e+07	2.02906e+06	939105	41691.6	13.181	3.7204	7.73219e-08	2.89829e-07
3-AMP	1.21423	3.47028e+07	2.97742e+06	1.68102e+07	1.13434e+06	2.0644	1.0457	8.0123e-08	2.99292e-07
Isoscopoletin	1.21404	6.3751e+07	1.11998e+07	1.0471e+06	71159.8	60.883	5.928	8.24961e-08	3.07481e-07
Urocanic acid	1.21401	3.25491e+06	156161	1.01157e+07	1.21611e+06	0.32177	-1.6359	8.28996e-08	3.08888e-07
D-Cathinone	1.2139	3.86924e+06	2.21116e+06	2.05391e+07	2.0047e+06	0.18838	-2.4083	8.43916e-08	3.1376e-07
Spermidine	1.21372	8.63933e+06	1.33883e+06	9.46818e+07	1.53911e+07	0.091246	-3.4541	8.67103e-08	3.20977e-07
2-Hydroxy-3-(4-hydroxyphenyl)propanoic acid	1.20824	1.19854e+06	221767	5.55413e+06	819483	0.21579	-2.2123	1.89013e-07	6.44909e-07
Isovaleric acid	1.20595	5.29242e+06	652238	1.40222e+06	431489	3.7743	1.9162	2.53019e-07	8.40406e-07
2-Chloro-L-phenylalanine	1.20321	1.24965e+09	1.63668e+07	8.1507e+08	8.89768e+07	1.5332	0.61652	3.51435e-07	1.1273e-06
Heptanoic acid	1.20183	1.97109e+07	2.81881e+06	2.05061e+08	3.91363e+07	0.096122	-3.379	4.11157e-07	1.29862e-06
Lactic acid	1.20158	3.29316e+07	1.33752e+07	1.08932e+08	9.02862e+06	0.30231	-1.7259	4.22903e-07	1.33112e-06
2-Amino-2-deoxy-D-gluconate	1.2005	1.4254e+07	771917	1.36615e+08	2.63019e+07	0.10434	-3.2607	4.76225e-07	1.47862e-06
Hesperetin 7-O-glucoside	1.19981	124945	51400.9	2.06167e+06	416640	0.060604	-4.0445	5.12798e-07	1.58268e-06
Ophthalmic acid	1.1952	5.74403e+06	254678	3.9002e+06	334485	1.4728	0.55851	8.20994e-07	2.43232e-06
Rutin	1.19499	2.19811e+08	3.47566e+07	9.49293e+08	1.63031e+08	0.23155	-2.1106	8.37965e-07	2.47644e-06
Acoric acid	1.19317	1.30189e+06	467280	6.76216e+06	1.18222e+06	0.19253	-2.3769	9.95769e-07	2.8996e-06
Glutamylglutamic acid	1.18667	445338	73935.3	5.15519e+06	1.16466e+06	0.086386	-3.5331	1.7659e-06	4.87538e-06
Sinapyl alcohol	1.18453	2.95961e+07	2.48627e+06	1.76127e+07	1.72594e+06	1.6804	0.7488	2.10311e-06	5.70841e-06
Glycyltyrosine	1.18358	2.01254e+06	321388	743907	33009.7	2.7054	1.4358	2.26791e-06	6.13278e-06
L-Threonine	1.1797	1.95722e+08	2.53897e+06	2.2405e+08	7.00835e+06	0.87356	-0.19502	3.05144e-06	8.05393e-06
4-Hydroxystyrene	1.17818	1.76293e+07	1.4822e+06	1.17015e+07	544546	1.5066	0.59129	3.40982e-06	8.92266e-06
delphinidin-3-O-arabinoside	1.16886	59369.7	41096.1	1.20178e+06	323935	0.049402	-4.3393	6.41328e-06	1.59608e-05
Glutathione	1.15842	6.54534e+07	7.16894e+07	3.49316e+08	4.93793e+07	0.18738	-2.416	1.19363e-05	2.84107e-05
Genistein	1.15753	5.70823e+06	2.08429e+06	1.28878e+07	747427	0.44292	-1.1749	1.25453e-05	2.9777e-05
Ginkgolide C	1.15359	2.50908e+06	541334	5.74456e+06	867406	0.43677	-1.195	1.5513e-05	3.61929e-05
Trp-Lys-OH	1.15256	1.92376e+07	3.4633e+06	8.29375e+06	341314	2.3195	1.2138	1.63764e-05	3.80656e-05
Acetylcarnitine	1.15134	2.98311e+06	389333	1.66906e+06	159996	1.7873	0.83778	1.74477e-05	4.03586e-05
3-p-coumaroylquinic acid	1.1468	1.9254e+06	891985	6.21445e+06	1.09294e+06	0.30983	-1.6905	2.19204e-05	4.98043e-05
Aniline	1.14411	1.02623e+09	2.37908e+07	8.55896e+08	5.16655e+07	1.199	0.26184	2.49658e-05	5.60381e-05
N-Acetylornithine	1.14058	2.34457e+07	2.05041e+06	3.06409e+07	1.34065e+06	0.76518	-0.38614	2.94586e-05	6.53715e-05
6-Phosphogluconic acid	1.13909	4.36845e+06	737902	908603	930382	4.8079	2.2654	3.15381e-05	6.96224e-05
(-)-alpha-Curcumene	1.13878	2.3367e+07	1.67812e+06	9.74748e+06	4.37118e+06	2.3972	1.2614	3.19857e-05	7.05321e-05
L-Cysteine	1.12221	2.20152e+08	3.01442e+07	6.79851e+07	4.81956e+07	3.2382	1.6952	6.41716e-05	0.000134716
gamma-Glutamyltyrosine	1.11678	176935	34813.7	63404.7	26072.5	2.7906	1.4806	7.89577e-05	0.000163251
Quercitrin	1.09639	639233	1.50523e+06	4.62091e+06	711002	0.13833	-2.8538	0.000159705	0.000314417
Putrescine	1.08383	2.76437e+07	1.43178e+06	3.28748e+07	1.79663e+06	0.84088	-0.25004	0.000234895	0.000451686
Saccharopine	1.08276	871383	604463	2.71566e+06	544035	0.32087	-1.6399	0.00024239	0.000464897
Coumarin	1.07504	1.22604e+08	8.10589e+07	3.07497e+08	2.16244e+07	0.39872	-1.3266	0.000302091	0.000571209
Melezitose	1.06135	3.59525e+07	5.96473e+06	1.66813e+07	6.9749e+06	2.1553	1.1079	0.000435557	0.000805652
L-Dopa	1.03957	4.68496e+07	4.11014e+06	6.49155e+07	8.27996e+06	0.7217	-0.47052	0.000737775	0.00131955
L-Leucyl-L-Alanine	1.02554	1.03862e+06	271910	3.88486e+06	1.49644e+06	0.26735	-1.9032	0.0010046	0.00176001
Alanyl-DL-Phenylalanine	1.23955	5.73624e+06	200752	74847.2	59225.1	76.639	6.26	1.49418e-14	2.42179e-12
L-Leucine	1.23935	9.60483e+06	336571	908878	69796.9	10.568	3.4016	2.912e-14	3.9534e-12
3-O-Methylquercetin	1.23929	7.96132e+08	2.37496e+07	1.64199e+08	9.1138e+06	4.8486	2.2776	3.49246e-14	4.51779e-12
N-lactoyl-phenylalanine	1.23856	4.19466e+06	130599	1.10077e+06	72455.9	3.8107	1.93	2.13631e-13	1.77534e-11
12-OPDA	1.23837	2.31338e+08	1.05841e+07	1.90235e+07	1.17139e+06	12.161	3.6041	3.12752e-13	2.42286e-11
Oxoadipic acid	1.23792	1.83019e+08	7.16026e+06	4.87984e+07	1.39639e+06	3.7505	1.9071	6.96163e-13	4.46834e-11
Abscisic acid	1.23784	2.55525e+06	352637	1.96891e+07	874005	0.12978	-2.9459	7.84185e-13	4.86549e-11
Gluconic acid	1.23783	1.60513e+08	3.59364e+06	6.24389e+07	4.03907e+06	2.5707	1.3622	8.01216e-13	4.90459e-11
Dehydro-D-arabinono-1,4-lactone	1.23734	239235	16659.8	2.0684e+06	107211	0.11566	-3.112	1.66103e-12	8.49852e-11
Casticin	1.23704	446398	68841.5	1.58153e+07	945968	0.028226	-5.1468	2.46359e-12	1.09286e-10
Dehydro-L-(+)-ascorbic acid dimer	1.23703	1.34755e+06	81105.9	22519	11581	59.841	5.9031	2.51065e-12	1.09286e-10
osmanthuside H	1.23702	9.35502e+06	607628	4.5272e+07	2.13825e+06	0.20664	-2.2748	2.53449e-12	1.09286e-10
4-Hydroxycinnamic acid	1.23607	1.34566e+08	7.62655e+06	1.81565e+07	2.51346e+06	7.4114	2.8898	7.44584e-12	2.38545e-10
Eriodictyol	1.23575	2.13072e+07	1.01222e+06	3.81889e+06	725234	5.5794	2.4801	1.01991e-11	3.04685e-10
S-Ribosyl-L-homocysteine	1.23492	1.08905e+08	6.86894e+06	1.62058e+07	1.83095e+06	6.7202	2.7485	2.12863e-11	5.18433e-10
(-)-Epigallocatechin	1.23491	6.66264e+07	9.20168e+06	2.88796e+09	2.16479e+08	0.02307	-5.4378	2.15981e-11	5.24164e-10
3-Furoic acid	1.234	8.69382e+07	2.64201e+06	3.40585e+08	2.0723e+07	0.25526	-1.97	4.31729e-11	8.81104e-10
Acetyl-maltose	1.23318	7.77487e+06	633187	492466	45880.1	15.788	3.9807	7.57239e-11	1.32271e-09
4,5,7-trihydroxy-3,6-dimethoxyflavone	1.23315	5.19363e+06	331076	1.11283e+06	131870	4.6671	2.2225	7.70506e-11	1.33906e-09
Taxifolin	1.23286	6.3412e+07	3.74555e+06	1.73417e+07	1.66085e+06	3.6566	1.8705	9.22597e-11	1.53527e-09
Dihydromyricetin	1.2322	2.56622e+06	368218	2.11942e+07	1.68357e+06	0.12108	-3.0459	1.36227e-10	2.05495e-09
4-O-Desmethyl-3-O-acetylpapaveroxine	1.23213	3.93998e+07	1.01307e+06	1.73358e+07	1.78178e+06	2.2727	1.1844	1.41856e-10	2.11427e-09
Kaempferol	1.23203	1.92753e+06	152536	120971	72198.6	15.934	3.994	1.49882e-10	2.20558e-09
Epicatechin	1.23199	7.06369e+07	9.35739e+06	7.26765e+08	6.07362e+07	0.097194	-3.363	1.53809e-10	2.24604e-09
Phloretin	1.23196	1.7423e+07	1.37193e+06	2.56972e+06	245318	6.7801	2.7613	1.56594e-10	2.27274e-09
Cyclic GMP	1.23091	3.41688e+06	325620	68711.6	64922.3	49.728	5.636	2.70194e-10	3.42412e-09
Pantothenic acid	1.23084	113033	9077.11	5.03276e+07	4.99805e+06	0.0022459	-8.7985	2.80195e-10	3.5055e-09
Glycylleucine	1.23004	2.21891e+06	184323	394753	40263.9	5.621	2.4908	4.08851e-10	4.6796e-09
dGMP	1.2298	606722	477630	1.13895e+07	1.02161e+06	0.05327	-4.2305	4.56206e-10	5.11906e-09
Myricetin	1.22851	237813	141708	6.59378e+07	7.26158e+06	0.0036066	-8.1151	7.86485e-10	7.84642e-09
Adenosine	1.22844	196327	84595.1	4.23528e+06	439687	0.046355	-4.4311	8.08468e-10	8.00498e-09
Pelargonidin 3-O-(6-O-malonyl-beta-D-glucoside)	1.22741	8.06963e+06	499573	3.11867e+06	277295	2.5875	1.3716	1.19931e-09	1.08979e-08
6-Dehydro-6-oxoparomamine	1.22716	4.26914e+06	234699	1.95458e+06	132745	2.1842	1.1271	1.31511e-09	1.18016e-08
Strictosamide	1.2271	1.95095e+06	469283	2.05393e+07	2.11871e+06	0.094986	-3.3961	1.34252e-09	1.20082e-08
Caffeate	1.22625	4.09979e+07	4.14474e+06	2.66168e+06	2.02644e+06	15.403	3.9451	1.8079e-09	1.51621e-08
N-Alpha-acetyllysine	1.22539	2.15499e+06	210135	448173	23691	4.8084	2.2656	2.40208e-09	1.89731e-08
Isoeugenol	1.22527	82554.3	19278.6	1.17423e+06	134379	0.070305	-3.8302	2.49058e-09	1.9524e-08
Caproic acid	1.22527	9.45813e+06	1.04493e+06	897343	203806	10.54	3.3978	2.49177e-09	1.9524e-08
Caffeyl alcohol	1.22504	1.55511e+07	1.31425e+06	3.98237e+06	610889	3.905	1.9653	2.67671e-09	2.06545e-08
Gallic acid	1.22384	563462	52670	1.91408e+08	2.48138e+07	0.0029438	-8.4081	3.84739e-09	2.76207e-08
salipurposide	1.2232	2.6925e+06	305929	1.36389e+07	1.41759e+06	0.19741	-2.3407	4.61945e-09	3.21278e-08
5-O-Feruloylquinic acid	1.22315	954848	145333	5.9601e+06	647922	0.16021	-2.642	4.68113e-09	3.24672e-08
Glycerophospho-N-Palmitoyl Ethanolamine	1.2226	4.78494e+06	571687	513542	66456	9.3175	3.2199	5.4453e-09	3.6727e-08
4-(beta-D-Glucosyloxy)benzoate	1.22183	1.05036e+07	1.24927e+06	5.06354e+07	5.37981e+06	0.20744	-2.2693	6.68802e-09	4.35658e-08
6-Oxogentamicin X2	1.22177	1.68505e+07	1.95196e+06	2.50231e+06	317496	6.734	2.7515	6.78753e-09	4.41302e-08
Azelaic acid	1.22158	1.53529e+06	104897	230739	147126	6.6538	2.7342	7.11974e-09	4.57907e-08
Jaceidin	1.22097	4.51101e+07	4.2664e+06	1.11263e+08	8.2744e+06	0.40544	-1.3025	8.30792e-09	5.1734e-08
7,8-Dihydropteroic acid	1.21973	1.10046e+07	1.10653e+06	2.99108e+07	2.51118e+06	0.36792	-1.4426	1.12127e-08	6.60997e-08
N-Acetyl-L-alanine	1.21924	4.02901e+07	1.84087e+06	1.49798e+07	3.22899e+06	2.6896	1.4274	1.25561e-08	7.24314e-08
(+)-Syringaresinol O-beta-D-glucoside	1.21905	6.96642e+06	955304	488003	27620.7	14.275	3.8355	1.31206e-08	7.52132e-08
Cyanidin 3-O-(6-O-p-coumaroyl)glucoside	1.21881	4.51396e+06	547962	5.82464e+07	7.95138e+06	0.077498	-3.6897	1.38353e-08	7.84896e-08
Scopoletin	1.2184	1.12556e+07	974968	3.28316e+06	689059	3.4283	1.7775	1.51703e-08	8.46622e-08
Galactaric acid	1.2163	1.19892e+08	9.69917e+06	2.32242e+08	1.47026e+07	0.51624	-0.95389	2.36159e-08	1.22892e-07
Dehydroepiandrosterone	1.21616	8.29346e+06	362647	1.45965e+06	1.01148e+06	5.6818	2.5063	2.42936e-08	1.25894e-07
O-Feruloylgalactarate	1.21518	6.07878e+07	6.41987e+06	1.00942e+07	4.99164e+06	6.0221	2.5903	2.94595e-08	1.48238e-07
L-Malic acid	1.21246	7.80034e+08	4.43131e+07	1.32897e+09	8.14684e+07	0.58695	-0.7687	4.84477e-08	2.27349e-07
Xanthine	1.21227	2.97923e+06	98488.6	1.44631e+06	240483	2.0599	1.0426	5.00663e-08	2.34464e-07
Sedoheptulose	1.21136	1.47843e+08	1.26772e+07	9.99161e+08	1.46127e+08	0.14797	-2.7567	5.84585e-08	2.68267e-07
2-Heptanone	1.21112	1.32948e+08	7.19003e+06	8.25288e+07	4.93902e+06	1.6109	0.68789	6.08324e-08	2.76203e-07
Adenine	1.21037	4.01769e+06	887901	1.29534e+07	1.29006e+06	0.31017	-1.6889	6.88357e-08	3.07953e-07
Ala-Leu	1.20937	207676	74127	904255	99578.1	0.22967	-2.1224	8.07311e-08	3.5288e-07
Aesculin	1.20759	145075	62196.7	1.45125e+06	231261	0.099965	-3.3224	1.05791e-07	4.45657e-07
Caffeic acid 3-glucoside	1.20726	1.07453e+07	4.75304e+06	7.81172e+07	1.14702e+07	0.13755	-2.8619	1.11104e-07	4.64701e-07
Biochanin A	1.20436	6.6295e+06	653948	2.97527e+06	258316	2.2282	1.1559	1.67282e-07	6.62748e-07
Succinic acid	1.2036	1.30179e+06	1.0572e+06	1.24521e+08	2.39427e+07	0.010454	-6.5798	1.85248e-07	7.25636e-07
3-Methoxytyramine-betaxanthin	1.20039	698752	74015.4	2.13634e+07	4.19583e+06	0.032708	-4.9342	2.78325e-07	1.03763e-06
Vanillic acid	1.19488	8.16373e+06	510177	5.12358e+06	419194	1.5934	0.67208	5.22544e-07	1.82226e-06
N-Acetyl-DL-methionine	1.19429	807470	102432	245603	67820.5	3.2877	1.7171	5.56e-07	1.92134e-06
Jasmonic acid	1.18941	5.56719e+06	562236	1.40726e+07	1.87827e+06	0.3956	-1.3379	9.08428e-07	2.95876e-06
Glycerophospho-N-Oleoyl Ethanolamine	1.18933	1.24583e+07	1.61394e+06	4.54005e+06	855950	2.7441	1.4563	9.15905e-07	2.97886e-06
Quercetin 3-(2G-xylosylrutinoside)	1.18205	77794.1	13992.3	1.93672e+06	460011	0.040168	-4.6378	1.75261e-06	5.32857e-06
4-Oxododecanedioic acid	1.17875	2.23838e+06	397439	278049	303079	8.0503	3.009	2.29217e-06	6.78839e-06
Acetosyringone	1.17764	55464.9	17704.9	166049	22288.4	0.33403	-1.582	2.4994e-06	7.32459e-06
Quercetin 3-arabinoside	1.17316	217297	54328.2	3.12065e+06	773636	0.069632	-3.8441	3.49607e-06	9.8923e-06
Maleamate	1.17286	627648	190717	7.10372e+06	1.72354e+06	0.088355	-3.5005	3.57304e-06	1.00872e-05
Pyroglutamic acid	1.16594	2.45791e+07	2.62084e+06	6.32062e+07	1.05851e+07	0.38887	-1.3626	5.74267e-06	1.55774e-05
Methyl jasmonate	1.16487	5.3532e+06	247616	4.10725e+06	253644	1.3034	0.38223	6.15278e-06	1.65913e-05
4-O-beta-D-Glucosyl-4-hydroxycinnamate	1.16443	2.68528e+07	1.15624e+07	7.55034e+07	7.68865e+06	0.35565	-1.4915	6.33052e-06	1.70104e-05
Nicotinamide ribotide	1.1643	1.9383e+06	120433	928473	262134	2.0876	1.0619	6.38197e-06	1.71352e-05
dCMP	1.16428	2.36427e+06	291142	1.31206e+06	74943.4	1.802	0.84956	6.39092e-06	1.71559e-05
Kynurenic acid	1.16147	2.17528e+06	275071	349316	455538	6.2273	2.6386	7.62069e-06	2.01572e-05
trans-Cinnamate	1.1581	3.23324e+08	1.53295e+07	2.46468e+08	1.70383e+07	1.3118	0.39158	9.33847e-06	2.42425e-05
Deacetylipecoside	1.15678	840819	315945	4.72144e+06	1.12388e+06	0.17809	-2.4894	1.00881e-05	2.59673e-05
10-Hydroxydecanoic acid	1.1536	1.03136e+06	373351	2.59653e+06	302766	0.39721	-1.332	1.20912e-05	3.04769e-05
Rosmarinic acid	1.14458	416398	66811	1.47718e+06	337678	0.28189	-1.8268	1.95137e-05	4.71327e-05
15,16-Dihydrobiliverdin	1.14102	338366	125942	1.04697e+06	198047	0.32319	-1.6296	2.32737e-05	5.56072e-05
Stearic acid	1.14059	2.09164e+07	2.61364e+06	4.17382e+07	6.40054e+06	0.50113	-0.99673	2.37735e-05	5.66925e-05
Rhodomycin D	1.1347	502431	150288	3.53436e+06	1.029e+06	0.14216	-2.8145	3.13585e-05	7.28896e-05
1-Kestose	1.13336	3.32902e+07	6.60962e+06	1.33162e+07	1.98053e+06	2.5	1.3219	3.33182e-05	7.71462e-05
Ribose 1,5-bisphosphate	1.11977	8.62853e+06	5.75436e+06	3.34833e+07	7.17337e+06	0.2577	-1.9563	5.92551e-05	0.000129731
Limocitrin	1.11974	3.78173e+06	300185	4.60427e+07	1.5636e+07	0.082135	-3.6059	5.93318e-05	0.000129878
Narcotoline	1.11782	410252	114127	2.20638e+06	661006	0.18594	-2.4271	6.40089e-05	0.000139537
Coniferyl aldehyde	1.10941	2.43544e+06	790379	398384	27162.9	6.1133	2.612	8.80101e-05	0.000186724
Hypoxanthine	1.10666	688424	64711.2	1.09675e+06	146857	0.62769	-0.67187	9.72503e-05	0.000204524
6-Thioguanosine monophosphate	1.08931	2.28444e+06	480225	529363	565509	4.3155	2.1095	0.000174222	0.000347785
NAD	1.08846	508629	126637	2.74067e+06	938234	0.18559	-2.4298	0.000178971	0.000356331
Indolepyruvate	1.0556	47376.8	12794.5	1.36352e+06	630005	0.034746	-4.847	0.0004532	0.000838295
L-2-Hydroxyglutaric acid	1.05202	1.92804e+06	224836	9.14382e+06	3.48981e+06	0.21086	-2.2457	0.000496136	0.000910468
L-3-Phenyllactic acid	1.05061	6.98429e+06	2.36051e+06	2.093e+06	317435	3.337	1.7385	0.000513838	0.000939683
Dephospho-CoA	1.04939	1.55565e+07	4.52491e+06	8.86185e+07	3.54354e+07	0.17554	-2.5101	0.00052965	0.000965638
D-beta-Phenylalanine	1.0217	1.14717e+06	123648	466729	341675	2.4579	1.2974	0.000999838	0.00173322
Pentadecanoic acid	1.02111	3.76565e+06	188338	2.94212e+06	398274	1.2799	0.35604	0.0010125	0.0017523
5-Hydroxyindoleacetic acid	1.00671	3.68743e+08	1.20394e+08	1.52307e+08	1.03661e+07	2.4211	1.2756	0.00136176	0.00229674

## Sheet: CLPe vs CLPu vs CLS
	VIP	p.value	FDR	Tukeys HSD
Homo-L-arginine	1.53204	9.07246e-18	2.13805e-16	CLPu-CLPe; CLS-CLPe; CLS-CLPu
(S)-1-Phenylethanol	1.52891	4.15782e-11	1.66215e-10	CLPu-CLPe; CLS-CLPe; CLS-CLPu
Mannitol	1.524	5.71292e-11	2.2226e-10	CLPu-CLPe; CLS-CLPe; CLS-CLPu
L-Proline	1.52371	3.5883e-17	6.95511e-16	CLPu-CLPe; CLS-CLPe; CLS-CLPu
Pantothenic acid	1.52329	7.9069e-14	7.75533e-13	CLPu-CLPe; CLS-CLPe; CLS-CLPu
Sinomenine	1.52309	3.42445e-12	1.67438e-11	CLPu-CLPe; CLS-CLPe; CLS-CLPu
L-Methionine	1.52149	1.70661e-10	6.1305e-10	CLPu-CLPe; CLS-CLPe; CLS-CLPu
L-Valine	1.52147	5.05317e-17	9.39767e-16	CLPu-CLPe; CLS-CLPe; CLS-CLPu
5-Methylthioadenosine	1.51813	2.30502e-12	1.16832e-11	CLPu-CLPe; CLS-CLPe; CLS-CLPu
Glucose 6-phosphate	1.51188	8.99915e-18	2.1292e-16	CLPu-CLPe; CLS-CLPe; CLS-CLPu
Isoeugenol	1.51102	4.68622e-12	2.62704e-11	CLPu-CLPe; CLS-CLPe; CLS-CLPu
Quinate	1.50828	4.2722e-10	1.43383e-09	CLPu-CLPe; CLS-CLPe; CLS-CLPu
Adenosine	1.50815	7.33199e-13	5.18763e-12	CLPu-CLPe; CLS-CLPe; CLS-CLPu
(R)-3-Hydroxybutyric acid	1.50234	1.57709e-16	2.44705e-15	CLPu-CLPe; CLS-CLPe; CLS-CLPu
L-Aspartic acid	1.50165	1.09138e-21	1.13934e-19	CLPu-CLPe; CLS-CLPe; CLS-CLPu
Diacetyl	1.49256	5.15045e-16	6.68918e-15	CLPu-CLPe; CLS-CLPe; CLS-CLPu
Dehydroepiandrosterone	1.48627	5.5271e-11	2.37207e-10	CLPu-CLPe; CLS-CLPe; CLS-CLPu
Cellobiose	1.48573	6.86702e-15	6.35884e-14	CLPu-CLPe; CLS-CLPe; CLS-CLPu
Galactaric acid	1.48177	2.39552e-09	7.55458e-09	CLPu-CLPe; CLS-CLPe; CLS-CLPu
Nicotinate D-ribonucleoside	1.47426	5.09577e-10	1.69115e-09	CLPu-CLPe; CLS-CLPe; CLS-CLPu
Chorismate	1.47178	3.65561e-18	1.00941e-16	CLPu-CLPe; CLS-CLPe; CLS-CLPu
gamma-Aminobutyric acid	1.46546	4.59546e-11	1.8212e-10	CLPu-CLPe; CLS-CLPe; CLS-CLPu
Abscisic acid	1.44637	1.01975e-13	9.55758e-13	CLPu-CLPe; CLS-CLPe; CLS-CLPu
Sedoheptulose	1.44453	1.06749e-10	4.34603e-10	CLPu-CLPe; CLS-CLPe; CLS-CLPu
Adenine	1.44438	1.76173e-10	6.8764e-10	CLPu-CLPe; CLS-CLPe; CLS-CLPu
Inosine	1.44359	1.36284e-11	5.93458e-11	CLPu-CLPe; CLS-CLPe; CLS-CLPu
L-Arginine	1.4432	8.6745e-22	9.47112e-20	CLPu-CLPe; CLS-CLPe; CLS-CLPu
Succinic acid	1.44202	1.21747e-09	4.04507e-09	CLPu-CLPe; CLS-CLPe; CLS-CLPu
Naringenin	1.44141	7.59554e-08	1.87152e-07	CLPu-CLPe; CLS-CLPe; CLS-CLPu
Indoleacetaldehyde	1.43723	2.84244e-13	1.78229e-12	CLPu-CLPe; CLS-CLPe; CLS-CLPu
S-Ribosyl-L-homocysteine	1.43693	3.05547e-15	5.12183e-14	CLPu-CLPe; CLS-CLPe; CLS-CLPu
Pelargonic acid	1.43441	4.46557e-12	2.1292e-11	CLPu-CLPe; CLS-CLPe; CLS-CLPu
Beta-Tyrosine	1.43038	6.00359e-14	4.42955e-13	CLPu-CLPe; CLS-CLPe; CLS-CLPu
2-Ketobutyric acid	1.4298	1.07568e-11	4.77498e-11	CLPu-CLPe; CLS-CLPe; CLS-CLPu
Methylacetoacetic acid	1.42848	4.29601e-12	2.0599e-11	CLPu-CLPe; CLS-CLPe; CLS-CLPu
N-Acetylglutamic acid	1.42515	1.35622e-06	2.8967e-06	CLPu-CLPe; CLS-CLPe; CLS-CLPu
Tyrosol	1.42232	2.18216e-18	6.59135e-17	CLPu-CLPe; CLS-CLPe; CLS-CLPu
Phenylacetaldehyde	1.41629	1.57395e-15	1.76734e-14	CLPu-CLPe; CLS-CLPe; CLS-CLPu
Tyramine	1.41483	6.63595e-14	4.85697e-13	CLPu-CLPe; CLS-CLPe; CLS-CLPu
Dopamine	1.41404	7.19493e-10	2.33379e-09	CLPu-CLPe; CLS-CLPe
L-Serine	1.41331	1.66477e-15	1.84856e-14	CLPu-CLPe; CLS-CLPe; CLS-CLPu
methyl chlorogenate	1.41119	6.38081e-12	2.95134e-11	CLPu-CLPe; CLS-CLPe
N-Acetyl-DL-methionine	1.41045	6.0039e-08	1.52173e-07	CLPu-CLPe; CLS-CLPe; CLS-CLPu
L-Isoleucine	1.40969	5.63883e-24	1.49128e-21	CLPu-CLPe; CLS-CLPe; CLS-CLPu
Imperatorin	1.40777	4.40518e-12	2.10377e-11	CLS-CLPe; CLS-CLPu
D-Xylitol	1.40434	1.67642e-11	7.18439e-11	CLPu-CLPe; CLS-CLPe
L-Tyrosine	1.40378	7.62602e-09	2.13045e-08	CLS-CLPe; CLS-CLPu
2-Aminoisobutyric acid	1.40019	5.27257e-18	1.36708e-16	CLPu-CLPe; CLS-CLPe; CLS-CLPu
L-Tryptophan	1.40015	5.11502e-18	1.33495e-16	CLPu-CLPe; CLS-CLPe; CLS-CLPu
L-Histidine	1.39967	5.7258e-07	1.27656e-06	CLPu-CLPe; CLS-CLPe
L-Glutamine	1.39272	1.50999e-20	1.05237e-18	CLPu-CLPe; CLS-CLPe; CLS-CLPu
Methyl cinnamate	1.38906	2.74257e-10	9.52417e-10	CLS-CLPe; CLS-CLPu
MG(18:2(9Z,12Z)/0:0/0:0)[rac]	1.38292	7.28547e-18	1.77673e-16	CLS-CLPe; CLS-CLPu
Guanidinosuccinic acid	1.38189	2.79156e-06	5.71386e-06	CLS-CLPe; CLS-CLPu
N2,N2-Dimethylguanosine	1.38129	3.56159e-13	2.1815e-12	CLPu-CLPe; CLS-CLPe
dCMP	1.38107	4.45965e-06	8.62979e-06	CLPu-CLPe; CLS-CLPe; CLS-CLPu
10-Hydroxydecanoic acid	1.37975	4.2483e-06	8.25343e-06	CLPu-CLPe; CLS-CLPe; CLS-CLPu
Narcotoline	1.37947	4.37244e-06	8.47539e-06	CLPu-CLPe; CLS-CLPe; CLS-CLPu
4-(beta-D-Glucosyloxy)benzoate	1.37932	1.69898e-12	1.07406e-11	CLPu-CLPe; CLS-CLPe
osmanthuside H	1.37614	3.36786e-17	1.20538e-15	CLPu-CLPe; CLS-CLPe; CLS-CLPu
Allantoin	1.37502	3.37793e-18	9.41469e-17	CLS-CLPe; CLS-CLPu
(-)-Epigallocatechin	1.37404	1.81249e-16	4.94092e-15	CLPu-CLPe; CLS-CLPe; CLS-CLPu
L-Phenylalanine	1.37355	5.66165e-28	9.38296e-25	CLPu-CLPe; CLS-CLPe; CLS-CLPu
3-Hydroxyanthranilic acid	1.36996	3.10713e-12	1.53181e-11	CLPu-CLPe; CLS-CLPe
Xanthine	1.36831	3.73009e-10	1.3636e-09	CLS-CLPe; CLS-CLPu
L-4-Hydroxyphenylglycine	1.3614	1.19582e-13	8.28374e-13	CLS-CLPe; CLS-CLPu
Gallic acid	1.36043	3.90624e-13	3.00743e-12	CLPu-CLPe; CLS-CLPe
2-Chloro-L-phenylalanine	1.35898	6.02039e-10	1.97597e-09	CLPu-CLPe; CLS-CLPe
Cyanidin 3-O-(6-O-p-coumaroyl)glucoside	1.35674	2.86545e-12	1.69577e-11	CLPu-CLPe; CLS-CLPe
Saccharopine	1.35618	2.67123e-05	4.84364e-05	CLPu-CLPe; CLS-CLPe; CLS-CLPu
N-Alpha-acetyllysine	1.35483	1.93354e-13	1.64573e-12	CLS-CLPe; CLS-CLPu
Pyroglutamic acid	1.35461	9.03608e-08	2.23128e-07	CLPu-CLPe; CLS-CLPe
Isoscopoletin	1.35441	5.75509e-11	2.23682e-10	CLS-CLPe; CLS-CLPu
L-Leucine	1.35375	1.03572e-16	3.09406e-15	CLS-CLPe; CLS-CLPu
(+)-7-Isojasmonic acid	1.35245	5.20001e-29	1.54713e-25	CLS-CLPe; CLS-CLPu
Malvidin 3-glucoside	1.35116	4.30104e-12	2.06066e-11	CLPu-CLPe; CLS-CLPe
p-Aminobenzoic acid	1.3469	1.5894e-15	1.78112e-14	CLS-CLPe; CLS-CLPu
Myricetin 3-glucoside	1.34623	1.4979e-18	4.82148e-17	CLPu-CLPe; CLS-CLPe
13(S)-HpOTrE	1.34547	6.81772e-17	1.2092e-15	CLS-CLPe; CLS-CLPu
Phosphorylcholine	1.343	4.02591e-15	4.00787e-14	CLPu-CLPe; CLS-CLPe
cis-Resveratrol	1.34263	1.5568e-14	1.33387e-13	CLPu-CLPe; CLS-CLPe
Turanose	1.34041	4.32452e-14	3.29024e-13	CLS-CLPe; CLS-CLPu
Myricitrin	1.3389	1.92037e-17	4.01658e-16	CLPu-CLPe; CLS-CLPe
N,N-Dimethyl-1,4-phenylenediamine	1.3352	8.54316e-15	7.76221e-14	CLS-CLPe; CLS-CLPu
Alanyl-DL-Phenylalanine	1.33373	2.20478e-21	3.6424e-19	CLS-CLPe; CLS-CLPu
Cyclic GMP	1.3332	5.18154e-15	7.8856e-14	CLS-CLPe; CLS-CLPu
Glycyltyrosine	1.32962	5.26714e-09	1.4967e-08	CLS-CLPe; CLS-CLPu
Myricetin	1.32787	2.38321e-14	2.82687e-13	CLPu-CLPe; CLS-CLPe
Epicatechin	1.32533	1.98524e-15	3.57239e-14	CLPu-CLPe; CLS-CLPe
Isovaleric acid	1.32466	7.3628e-05	0.000125681	CLPu-CLPe; CLS-CLPe; CLS-CLPu
2-Amino-2-deoxy-D-gluconate	1.32317	5.26977e-10	1.74501e-09	CLPu-CLPe; CLS-CLPe
Guanosine	1.31623	1.73157e-17	3.67989e-16	CLS-CLPe; CLS-CLPu
Betaine	1.31602	6.01735e-12	2.79627e-11	CLS-CLPe; CLS-CLPu
5-Deoxyadenosine	1.31564	2.14335e-12	1.09429e-11	CLS-CLPe; CLS-CLPu
3-Indoleacetic acid	1.31521	2.87394e-18	8.1994e-17	CLS-CLPe; CLS-CLPu
2,3-dinor Prostaglandin E1	1.31502	3.50803e-13	2.15091e-12	CLS-CLPe; CLS-CLPu
Genistein	1.3149	7.63865e-07	1.67819e-06	CLPu-CLPe; CLS-CLPe
3-Methyl-1-butylamine	1.31302	1.30668e-16	2.11288e-15	CLS-CLPe; CLS-CLPu
13-epi-12-oxo Phytodienoic acid	1.31277	3.39407e-16	4.67509e-15	CLS-CLPe; CLS-CLPu
2-Keto-6-aminocaproate	1.31065	1.86746e-12	9.67971e-12	CLS-CLPe; CLS-CLPu
Casticin	1.31031	3.0084e-18	1.68372e-16	CLPu-CLPe; CLS-CLPe
N-Methyltyrosine	1.31004	1.49662e-16	2.35911e-15	CLS-CLPe; CLS-CLPu
Aniline	1.3086	0.000101358	0.000169991	CLS-CLPe; CLS-CLPu
Strictosamide	1.30742	4.52759e-14	4.85018e-13	CLPu-CLPe; CLS-CLPe
Biotin	1.3055	1.34031e-17	2.9539e-16	CLPu-CLPe; CLS-CLPe; CLS-CLPu
Stearidonic acid	1.30064	3.04524e-15	3.16243e-14	CLS-CLPe; CLS-CLPu
3-AMP	1.30063	6.8409e-10	2.22868e-09	CLPu-CLPe; CLS-CLPe
Acoric acid	1.29671	9.1657e-10	2.93781e-09	CLPu-CLPe; CLS-CLPe
Glycylleucine	1.29666	2.97268e-14	3.3715e-13	CLS-CLPe; CLS-CLPu
L-Glutamic acid	1.2945	1.50377e-22	2.05705e-20	CLPu-CLPe; CLS-CLPe; CLS-CLPu
Ala-Leu	1.29442	4.41272e-11	1.94182e-10	CLPu-CLPe; CLS-CLPe
2-Hydroxy-3-(4-hydroxyphenyl)propanoic acid	1.29215	0.000150035	0.000246897	CLPu-CLPe; CLS-CLPe
Acetyl-maltose	1.29039	4.4304e-16	1.00913e-14	CLS-CLPe; CLS-CLPu
Melezitose	1.29001	4.62668e-05	8.11527e-05	CLS-CLPe; CLS-CLPu
3-Methoxytyramine-betaxanthin	1.28474	1.28303e-10	5.13662e-10	CLPu-CLPe; CLS-CLPe
Deacetylipecoside	1.28215	4.53822e-08	1.17234e-07	CLPu-CLPe; CLS-CLPe
Caffeate	1.28033	4.75194e-14	5.05889e-13	CLS-CLPe; CLS-CLPu
Ophthalmic acid	1.27997	2.2019e-08	5.78345e-08	CLS-CLPe; CLS-CLPu
4-Hydroxycinnamic acid	1.27956	3.13459e-16	7.67527e-15	CLS-CLPe; CLS-CLPu
Astragalin	1.27594	1.20205e-11	5.2964e-11	CLS-CLPe; CLS-CLPu
12-OPDA	1.27475	8.90623e-20	8.54002e-18	CLPu-CLPe; CLS-CLPe; CLS-CLPu
(+)-Syringaresinol O-beta-D-glucoside	1.27349	9.32738e-13	6.4141e-12	CLS-CLPe; CLS-CLPu
Caffeic acid 3-glucoside	1.27348	2.70208e-11	1.23999e-10	CLPu-CLPe; CLS-CLPe
Caproic acid	1.26446	6.49645e-14	6.56443e-13	CLS-CLPe; CLS-CLPu
Aesculin	1.26423	2.38067e-11	1.11033e-10	CLPu-CLPe; CLS-CLPe
Quercetin 3-(2G-xylosylrutinoside)	1.26374	1.95869e-09	6.28099e-09	CLPu-CLPe; CLS-CLPe
Heptanoic acid	1.2596	1.40135e-10	5.10016e-10	CLPu-CLPe; CLS-CLPe
Perillyl alcohol	1.25874	8.53233e-19	3.04022e-17	CLPu-CLPe; CLS-CLPe; CLS-CLPu
Glycerophospho-N-Palmitoyl Ethanolamine	1.25544	2.04683e-13	1.72396e-12	CLS-CLPe; CLS-CLPu
Kynurenic acid	1.25493	2.40404e-08	6.46992e-08	CLS-CLPe; CLS-CLPu
5-O-Feruloylquinic acid	1.25026	3.20436e-13	2.52518e-12	CLPu-CLPe; CLS-CLPe
phenylethylamide	1.24647	2.38198e-20	1.45621e-18	CLPu-CLPe; CLS-CLPe; CLS-CLPu
Quercetin 3-arabinoside	1.24425	4.84683e-09	1.45331e-08	CLPu-CLPe; CLS-CLPe
Dihydromyricetin	1.24247	5.91561e-16	1.28754e-14	CLPu-CLPe; CLS-CLPe; CLS-CLPu
Coniferyl aldehyde	1.23848	1.3399e-06	2.78923e-06	CLS-CLPe; CLS-CLPu
Coumarin	1.2364	4.3477e-05	7.66194e-05	CLS-CLPe; CLS-CLPu
Ostenol	1.23461	6.39966e-18	1.59336e-16	CLPu-CLPe; CLS-CLPe; CLS-CLPu
Hypoxanthine	1.23444	3.0403e-05	5.23791e-05	CLPu-CLPe; CLS-CLPe
Indolepyruvate	1.23397	2.82253e-05	4.88853e-05	CLPu-CLPe; CLS-CLPe
4-Oxododecanedioic acid	1.22348	1.87156e-09	6.0185e-09	CLS-CLPe; CLS-CLPu
Procyanidin B2	1.22211	2.02502e-12	1.04137e-11	CLPu-CLPe; CLS-CLPe; CLS-CLPu
Urocanic acid	1.21554	6.12692e-08	1.52641e-07	CLPu-CLPe; CLS-CLPe
D-Cathinone	1.21317	6.46454e-12	2.98427e-11	CLPu-CLPe; CLS-CLPe; CLS-CLPu
Caffeyl alcohol	1.21187	1.00717e-10	4.11509e-10	CLS-CLPe; CLS-CLPu
Phloretin	1.2113	4.95874e-16	1.11649e-14	CLPu-CLPe; CLS-CLPe; CLS-CLPu
Azelaic acid	1.20874	1.67035e-13	1.45231e-12	CLPu-CLPe; CLS-CLPe; CLS-CLPu
6-Oxogentamicin X2	1.20641	1.49791e-13	1.31662e-12	CLPu-CLPe; CLS-CLPe; CLS-CLPu
7,8-Dihydropteroic acid	1.20441	1.90718e-12	1.19249e-11	CLPu-CLPe; CLS-CLPe; CLS-CLPu
Fisetin	1.2	6.73905e-17	1.19704e-15	CLPu-CLPe; CLS-CLPe; CLS-CLPu
O-Feruloylgalactarate	1.19977	1.37292e-12	8.91781e-12	CLPu-CLPe; CLS-CLPe; CLS-CLPu
L-Cysteine	1.19208	0.000680766	0.00103379	CLS-CLPe; CLS-CLPu
salipurposide	1.18996	6.86266e-14	6.88878e-13	CLPu-CLPe; CLS-CLPe; CLS-CLPu
6-Phosphogluconic acid	1.1898	8.37723e-08	2.05604e-07	CLS-CLPe; CLS-CLPu
Limocitrin	1.18952	3.33347e-07	7.58888e-07	CLPu-CLPe; CLS-CLPe
2-Phenylethanol	1.18513	5.75309e-20	3.02954e-18	CLPu-CLPe; CLS-CLPe; CLS-CLPu
Eriodictyol	1.18225	5.48272e-18	2.71404e-16	CLPu-CLPe; CLS-CLPe; CLS-CLPu
5-Hydroxyindoleacetic acid	1.17046	0.000637104	0.000917066	CLPu-CLPe; CLS-CLPe
p-Coumaroyl-CoA	1.1617	0.000197854	0.000303838	CLPu-CLPe; CLS-CLPe
N-lactoyl-phenylalanine	1.16033	1.45898e-20	1.90528e-18	CLPu-CLPe; CLS-CLPe; CLS-CLPu
3-O-Methylquercetin	1.16017	1.03359e-21	2.03093e-19	CLPu-CLPe; CLS-CLPe; CLS-CLPu
Rhodomycin D	1.15724	6.96432e-08	1.74739e-07	CLPu-CLPe; CLS-CLPe
4,5,7-trihydroxy-3,6-dimethoxyflavone	1.15628	8.67887e-17	2.6623e-15	CLPu-CLPe; CLS-CLPe; CLS-CLPu
Scopoletin	1.15444	1.15442e-10	4.6694e-10	CLPu-CLPe; CLS-CLPe; CLS-CLPu
L-3-Phenyllactic acid	1.14041	0.000407389	0.0006004	CLS-CLPe; CLS-CLPu
Uracil	1.12928	4.63009e-16	6.10218e-15	CLPu-CLPe; CLS-CLPe; CLS-CLPu
Gluconic acid	1.12724	4.5887e-19	3.59544e-17	CLPu-CLPe; CLS-CLPe; CLS-CLPu
Rutin	1.12665	8.26849e-11	3.12987e-10	CLPu-CLPe; CLS-CLPe; CLS-CLPu
Glutamylglutamic acid	1.12194	9.83512e-09	2.70568e-08	CLS-CLPe; CLS-CLPu
Salicylic acid	1.10557	0.000632708	0.000910953	CLPu-CLPe; CLS-CLPe
Oxoadipic acid	1.09853	6.74699e-20	6.85294e-18	CLPu-CLPe; CLS-CLPe; CLS-CLPu
Arachidonic acid	1.09734	0.00475748	0.00617226	CLS-CLPe
Cyanidin 3-(6-p-caffeoyl)glucoside	1.09699	0.00141426	0.00195232	CLPu-CLPe; CLS-CLPe
3-p-coumaroylquinic acid	1.09547	1.9835e-08	5.25154e-08	CLPu-CLPe; CLS-CLPe; CLS-CLPu
Norepinephrine	1.09247	2.76131e-06	5.66006e-06	CLS-CLPe; CLS-CLPu
L-2-Hydroxyglutaric acid	1.09046	0.00528383	0.00682478	CLS-CLPe
Lys-Trp-OH	1.0885	3.93249e-16	5.27033e-15	CLPu-CLPe; CLS-CLPe; CLS-CLPu
Phytosphingosine	1.08751	1.54261e-15	1.7385e-14	CLPu-CLPe; CLS-CLPe; CLS-CLPu
Benzene-1,2,4-triol	1.08708	0.000190472	0.000292929	CLS-CLPe; CLS-CLPu
Taxifolin	1.08361	4.18734e-17	1.44263e-15	CLPu-CLPe; CLS-CLPe; CLS-CLPu
Ribose 1,5-bisphosphate	1.08239	8.01366e-08	1.9957e-07	CLPu-CLPe; CLS-CLPe
Ginkgolide C	1.08218	9.82936e-09	2.70472e-08	CLPu-CLPe; CLS-CLPe; CLS-CLPu
L-Kynurenine	1.08095	0.000930081	0.00138899	CLPu-CLPe; CLS-CLPe
4-hydroxynonenoic acid	1.07995	0.000689087	0.000987744	CLS-CLPe; CLS-CLPu
Acetosyringone	1.07461	2.02786e-07	4.77112e-07	CLS-CLPe; CLS-CLPu
Asp-Tyr-OH	1.07211	8.06987e-14	5.78551e-13	CLPu-CLPe; CLS-CLPe; CLS-CLPu
Dephospho-CoA	1.07134	4.44819e-06	8.60883e-06	CLPu-CLPe; CLS-CLPe
Stearic acid	1.06868	1.60339e-08	4.44113e-08	CLPu-CLPe; CLS-CLPe; CLS-CLPu
D-Erythro-imidazole-glycerol-phosphate	1.06437	0.00155138	0.00213409	CLPu-CLPe; CLS-CLPe
2-Aminobut-2-enoate	1.05731	0.0029069	0.0040796	CLPu-CLPe; CLS-CLPe
Dehydro-D-arabinono-1,4-lactone	1.03516	3.84654e-05	6.52204e-05	CLS-CLPe; CLS-CLPu
2-O-Caffeoylglucarate	1.03385	0.000313407	0.000468334	CLPu-CLPe; CLS-CLPe
Ketoleucine	1.02188	0.00157234	0.00216161	CLS-CLPe; CLS-CLPu
4-Hydroxybenzoic acid	1.0035	0.0153242	0.0187495	CLS-CLPe
Hydroferulic acid	1.00192	0.00873703	0.0109779	CLPu-CLPe; CLS-CLPe

## Sheet: CLPu vs CLPe vs CLS vs CLF
	VIP	p.value	FDR	Tukeys HSD
Gluconic acid	1.81021	4.38456e-26	2.01748e-24	CLPe-CLPu; CLS-CLPu; CLF-CLPu; CLS-CLPe; CLF-CLPe; CLF-CLS
Glycerophospho-N-Oleoyl Ethanolamine	1.80152	1.33553e-15	6.01603e-15	CLPe-CLPu; CLS-CLPu; CLF-CLPu; CLS-CLPe; CLF-CLPe; CLF-CLS
Scopoletin	1.79047	5.31416e-18	3.75607e-17	CLPe-CLPu; CLS-CLPu; CLF-CLPu; CLS-CLPe; CLF-CLPe; CLF-CLS
4-O-Desmethyl-3-O-acetylpapaveroxine	1.77788	1.90536e-20	2.29379e-19	CLPe-CLPu; CLS-CLPu; CLF-CLPu; CLS-CLPe; CLF-CLPe; CLF-CLS
L-Alanine	1.77168	7.66029e-24	1.42002e-22	CLPe-CLPu; CLS-CLPu; CLF-CLPu; CLS-CLPe; CLF-CLPe; CLF-CLS
Alanyl-DL-Phenylalanine	1.76409	5.61649e-29	6.52655e-27	CLS-CLPu; CLF-CLPu; CLS-CLPe; CLF-CLPe; CLF-CLS
Demethylalangiside	1.76291	8.5625e-15	3.37092e-14	CLPe-CLPu; CLS-CLPu; CLF-CLPu; CLS-CLPe; CLF-CLPe; CLF-CLS
3-Furoic acid	1.74186	3.39969e-12	9.2677e-12	CLPe-CLPu; CLS-CLPu; CLF-CLPu; CLS-CLPe; CLF-CLPe
Phytosphingosine	1.73336	9.86276e-22	1.12538e-20	CLPe-CLPu; CLS-CLPu; CLF-CLPu; CLS-CLPe; CLF-CLPe; CLF-CLS
Sinapyl alcohol	1.72748	4.78014e-16	1.99189e-15	CLPe-CLPu; CLS-CLPu; CLF-CLPu; CLS-CLPe; CLF-CLPe
Kynurenic acid	1.72716	1.41675e-13	4.66422e-13	CLS-CLPu; CLF-CLPu; CLS-CLPe; CLF-CLPe; CLF-CLS
dGMP	1.72539	1.22655e-17	8.05412e-17	CLPe-CLPu; CLS-CLPu; CLF-CLPu; CLS-CLPe; CLF-CLPe
2-Phenylethanol	1.72358	1.08313e-26	4.1988e-25	CLPe-CLPu; CLS-CLPu; CLF-CLPu; CLS-CLPe; CLF-CLPe; CLF-CLS
Phloretin	1.70363	7.15979e-23	1.4741e-21	CLS-CLPu; CLF-CLPu; CLS-CLPe; CLF-CLPe; CLF-CLS
6-Phosphogluconic acid	1.70325	1.40868e-13	4.19223e-13	CLS-CLPu; CLF-CLPu; CLS-CLPe; CLF-CLPe; CLF-CLS
Glutathione	1.70226	2.69805e-14	8.77787e-14	CLPe-CLPu; CLS-CLPu; CLF-CLPu; CLS-CLPe; CLF-CLPe
Lactic acid	1.70182	4.9356e-16	2.05308e-15	CLPe-CLPu; CLS-CLPu; CLF-CLPu; CLS-CLPe; CLF-CLPe
Taxifolin	1.70162	6.57564e-29	7.39059e-27	CLPe-CLPu; CLS-CLPu; CLF-CLPu; CLS-CLPe; CLF-CLPe; CLF-CLS
Stearidonic acid	1.70153	1.24661e-24	2.84212e-23	CLS-CLPu; CLF-CLPu; CLS-CLPe; CLF-CLPe; CLF-CLS
Oxoadipic acid	1.68718	1.9091e-25	7.13285e-24	CLPe-CLPu; CLS-CLPu; CLF-CLPu; CLS-CLPe; CLF-CLPe; CLF-CLS
Tricin	1.68002	6.15432e-21	8.25715e-20	CLPe-CLPu; CLS-CLPu; CLF-CLPu; CLS-CLPe; CLF-CLPe; CLF-CLS
Raffinose	1.67953	2.13479e-13	6.85051e-13	CLPe-CLPu; CLS-CLPu; CLF-CLPu; CLF-CLPe; CLF-CLS
Xanthine	1.67652	2.68137e-15	1.14897e-14	CLS-CLPu; CLF-CLPu; CLS-CLPe; CLF-CLPe; CLF-CLS
Fisetin	1.67163	6.03845e-22	7.22973e-21	CLPe-CLPu; CLS-CLPu; CLF-CLPu; CLS-CLPe; CLF-CLPe; CLF-CLS
Cyclic GMP	1.66036	4.01505e-24	1.09617e-22	CLS-CLPu; CLF-CLPu; CLS-CLPe; CLF-CLPe; CLF-CLS
5-Deoxyadenosine	1.65096	2.18106e-23	3.57531e-22	CLS-CLPu; CLF-CLPu; CLS-CLPe; CLF-CLPe; CLF-CLS
NAD	1.64962	6.41998e-13	1.9267e-12	CLPe-CLPu; CLS-CLPu; CLF-CLPu; CLS-CLPe; CLF-CLPe
N-Alpha-acetyllysine	1.64872	1.01225e-24	3.23543e-23	CLS-CLPu; CLF-CLPu; CLS-CLPe; CLF-CLPe; CLF-CLS
Lys-Trp-OH	1.64862	4.82914e-10	9.95697e-10	CLS-CLPu; CLF-CLPu; CLS-CLPe; CLF-CLPe; CLF-CLS
Citric acid	1.64813	6.68495e-14	2.06912e-13	CLPe-CLPu; CLS-CLPu; CLF-CLPu; CLS-CLPe; CLF-CLPe
Betaine	1.63724	9.61845e-16	3.83867e-15	CLS-CLPu; CLF-CLPu; CLS-CLPe; CLF-CLPe
Ketoleucine	1.63385	2.5804e-11	6.36719e-11	CLS-CLPu; CLF-CLPu; CLS-CLPe; CLF-CLPe; CLF-CLS
Nicotinamide riboside	1.63072	1.31496e-12	3.49707e-12	CLPe-CLPu; CLS-CLPu; CLF-CLPu; CLF-CLPe; CLF-CLS
Phlorizin	1.62766	1.01703e-11	2.62328e-11	CLPe-CLPu; CLS-CLPu; CLF-CLPu; CLF-CLPe; CLF-CLS
Vanillic acid	1.61997	1.31532e-22	2.51194e-21	CLPe-CLPu; CLS-CLPu; CLF-CLPu; CLS-CLPe; CLF-CLPe; CLF-CLS
Glycerophospho-N-Palmitoyl Ethanolamine	1.61111	3.49026e-26	1.656e-24	CLS-CLPu; CLF-CLPu; CLS-CLPe; CLF-CLPe; CLF-CLS
4-Hydroxycinnamic acid	1.60693	2.02519e-07	3.29099e-07	CLS-CLPu; CLF-CLPu; CLS-CLPe; CLF-CLPe
L-Serine	1.60654	4.01745e-22	5.05944e-21	CLPe-CLPu; CLS-CLPu; CLF-CLPu; CLS-CLPe; CLF-CLPe; CLF-CLS
Deoxyuridine	1.60219	3.02206e-15	1.11694e-14	CLPe-CLPu; CLS-CLPu; CLF-CLPu; CLS-CLPe; CLF-CLPe; CLF-CLS
Guanosine	1.57543	4.02121e-30	5.55103e-28	CLS-CLPu; CLF-CLPu; CLS-CLPe; CLF-CLPe; CLF-CLS
Caffeyl alcohol	1.57264	3.63386e-14	1.30098e-13	CLS-CLPu; CLF-CLPu; CLS-CLPe; CLF-CLPe; CLF-CLS
Divinyl chlorophyllide a	1.57238	2.79623e-13	8.82235e-13	CLPe-CLPu; CLS-CLPu; CLF-CLPu; CLF-CLPe; CLF-CLS
trans-Aconitic acid	1.56647	1.22545e-09	2.43676e-09	CLPe-CLPu; CLS-CLPu; CLF-CLPu; CLS-CLPe; CLF-CLPe
Benzene-1,2,4-triol	1.55278	3.03013e-20	3.4886e-19	CLS-CLPu; CLF-CLPu; CLS-CLPe; CLF-CLPe; CLF-CLS
9,10-Epoxyoctadecenoic acid	1.55163	6.78361e-19	5.86487e-18	CLPe-CLPu; CLS-CLPu; CLF-CLPu; CLF-CLPe; CLF-CLS
Astragalin	1.55089	3.77179e-12	9.55472e-12	CLS-CLPu; CLF-CLPu; CLS-CLPe; CLF-CLPe; CLF-CLS
3-Methylindole	1.55073	1.44136e-14	4.86905e-14	CLPe-CLPu; CLS-CLPu; CLF-CLPu; CLS-CLPe; CLF-CLPe; CLF-CLS
3-O-Methylquercetin	1.54756	7.29298e-28	5.81403e-26	CLPe-CLPu; CLS-CLPu; CLF-CLPu; CLS-CLPe; CLF-CLPe; CLF-CLS
Dehydroepiandrosterone	1.54135	8.1123e-17	4.54928e-16	CLPe-CLPu; CLS-CLPu; CLF-CLPu; CLS-CLPe; CLF-CLPe; CLF-CLS
Azelaic acid	1.53792	1.18347e-15	5.36633e-15	CLPe-CLPu; CLS-CLPu; CLF-CLPu; CLS-CLPe; CLF-CLPe; CLF-CLS
beta-Alanine	1.53554	1.46839e-07	2.43491e-07	CLS-CLPu; CLF-CLPu; CLS-CLPe; CLF-CLPe
13(S)-HpOTrE	1.53521	4.05797e-30	5.55103e-28	CLS-CLPu; CLF-CLPu; CLS-CLPe; CLF-CLPe; CLF-CLS
Isoscopoletin	1.53248	6.0444e-26	1.88804e-24	CLS-CLPu; CLF-CLPu; CLS-CLPe; CLF-CLPe; CLF-CLS
Turanose	1.53043	5.30802e-19	3.54096e-18	CLS-CLPu; CLF-CLPu; CLS-CLPe; CLF-CLPe; CLF-CLS
12-OPDA	1.52701	3.43159e-28	3.01628e-26	CLS-CLPu; CLF-CLPu; CLS-CLPe; CLF-CLPe; CLF-CLS
5-Methylthioadenosine	1.51576	9.97253e-16	3.96933e-15	CLS-CLPu; CLF-CLPu; CLS-CLPe; CLF-CLPe; CLF-CLS
(S)-1-Phenylethanol	1.5094	1.41177e-22	1.91361e-21	CLPe-CLPu; CLS-CLPu; CLF-CLPu; CLS-CLPe; CLF-CLPe; CLF-CLS
Coniferyl aldehyde	1.50134	1.6261e-29	2.32261e-27	CLS-CLPu; CLF-CLPu; CLS-CLPe; CLF-CLPe; CLF-CLS
4-Nitrophenol	1.49961	7.13532e-14	2.45089e-13	CLPe-CLPu; CLF-CLPu; CLS-CLPe; CLF-CLPe; CLF-CLS
Glycylleucine	1.49588	1.87791e-24	5.57697e-23	CLS-CLPu; CLF-CLPu; CLS-CLPe; CLF-CLPe; CLF-CLS
Biotin	1.49255	2.05266e-28	1.4628e-26	CLS-CLPu; CLF-CLPu; CLS-CLPe; CLF-CLPe; CLF-CLS
trans-Cinnamate	1.4917	2.7464e-17	1.6857e-16	CLPe-CLPu; CLS-CLPu; CLF-CLPu; CLS-CLPe; CLF-CLPe; CLF-CLS
L-Glutamic acid	1.48875	1.13355e-29	1.21534e-27	CLPe-CLPu; CLS-CLPu; CLF-CLPu; CLS-CLPe; CLF-CLPe; CLF-CLS
Secoisolariciresinol	1.48705	1.21479e-25	4.78653e-24	CLPe-CLPu; CLS-CLPu; CLF-CLPu; CLF-CLPe; CLF-CLS
L-Isoleucine	1.48093	1.85238e-30	3.10699e-28	CLPe-CLPu; CLS-CLPu; CLF-CLPu; CLS-CLPe; CLF-CLPe; CLF-CLS
Jasmonic acid	1.48023	1.461e-26	7.58836e-25	CLPe-CLPu; CLS-CLPu; CLF-CLPu; CLS-CLPe; CLF-CLPe; CLF-CLS
Threonic acid	1.47982	1.5116e-26	7.79214e-25	CLS-CLPu; CLF-CLPu; CLF-CLPe; CLF-CLS
Uridine	1.47948	3.47545e-31	8.11005e-29	CLPe-CLPu; CLS-CLPu; CLF-CLPu; CLS-CLPe; CLF-CLPe; CLF-CLS
Aniline	1.4793	1.81532e-18	1.11189e-17	CLS-CLPu; CLF-CLPu; CLS-CLPe; CLF-CLPe; CLF-CLS
Melibiose	1.47754	2.5125e-22	4.51526e-21	CLF-CLPu; CLF-CLPe; CLF-CLS
Arachidonic acid	1.47751	2.59278e-23	5.81869e-22	CLF-CLPu; CLS-CLPe; CLF-CLPe; CLF-CLS
Dodecanedioic acid	1.47647	1.4418e-35	3.30215e-32	CLPe-CLPu; CLS-CLPu; CLF-CLPu; CLS-CLPe; CLF-CLPe; CLF-CLS
Uracil	1.47459	2.76755e-32	1.06247e-29	CLPe-CLPu; CLS-CLPu; CLF-CLPu; CLS-CLPe; CLF-CLPe; CLF-CLS
Eriodictyol	1.47009	8.83087e-23	1.76785e-21	CLPe-CLPu; CLS-CLPu; CLF-CLPu; CLS-CLPe; CLF-CLPe; CLF-CLS
2-Glucosyloxy-4-methoxycinnamic acid	1.46929	1.95844e-19	1.9032e-18	CLF-CLPu; CLF-CLPe; CLF-CLS
4-Oxododecanedioic acid	1.46814	1.93977e-23	4.47779e-22	CLF-CLPu; CLF-CLPe; CLF-CLS
Homovanillic acid	1.46737	2.19244e-22	2.88312e-21	CLPe-CLPu; CLS-CLPu; CLF-CLPu; CLS-CLPe; CLF-CLPe; CLF-CLS
Lobelanine	1.46597	1.43675e-18	1.15479e-17	CLF-CLPu; CLF-CLPe; CLF-CLS
N-Acetyl-DL-methionine	1.45792	5.0276e-34	4.0552e-31	CLF-CLPu; CLS-CLPe; CLF-CLPe; CLF-CLS
Asp-Phe	1.45358	8.14735e-28	6.34753e-26	CLF-CLPu; CLF-CLPe; CLF-CLS
Ostenol	1.4532	6.72643e-29	5.88612e-27	CLS-CLPu; CLF-CLPu; CLS-CLPe; CLF-CLPe; CLF-CLS
Nicotinic acid	1.45191	3.31768e-18	1.93884e-17	CLF-CLPu; CLF-CLPe; CLF-CLS
2-Aminoisobutyric acid	1.45138	6.25089e-24	1.18837e-22	CLPe-CLPu; CLS-CLPu; CLF-CLPu; CLS-CLPe; CLF-CLPe; CLF-CLS
L-Tryptophan	1.44966	1.82157e-23	3.0552e-22	CLPe-CLPu; CLS-CLPu; CLF-CLPu; CLS-CLPe; CLF-CLPe; CLF-CLS
trans-Ferulic acid	1.44927	1.86326e-12	4.87462e-12	CLPe-CLPu; CLF-CLPu; CLF-CLPe; CLF-CLS
(R)-Oxypeucedanin	1.44811	2.10139e-09	4.09843e-09	CLPe-CLPu; CLF-CLPu; CLF-CLPe; CLF-CLS
Hexadecanedioic acid	1.44711	3.26163e-23	7.15577e-22	CLF-CLPu; CLF-CLPe; CLF-CLS
Erythritol	1.44594	7.57576e-21	9.95962e-20	CLF-CLPu; CLF-CLPe; CLF-CLS
5-O-Feruloylquinic acid	1.44511	7.61919e-23	1.55468e-21	CLPe-CLPu; CLF-CLPu; CLS-CLPe; CLF-CLPe; CLF-CLS
Quercetin 3-arabinoside	1.44383	2.19398e-26	1.09396e-24	CLPe-CLPu; CLF-CLPu; CLS-CLPe; CLF-CLPe; CLF-CLS
Cellobiose	1.44231	1.89958e-20	1.65013e-19	CLPe-CLPu; CLS-CLPu; CLF-CLPu; CLS-CLPe; CLF-CLPe
L-Proline	1.4401	8.09648e-34	5.66801e-31	CLPe-CLPu; CLS-CLPu; CLF-CLPu; CLS-CLPe; CLF-CLPe; CLF-CLS
L-Methionine	1.43942	1.85509e-16	8.22558e-16	CLF-CLPu; CLS-CLPe; CLF-CLPe; CLF-CLS
Isoeugenol	1.43745	9.73883e-26	3.96258e-24	CLF-CLPu; CLF-CLPe; CLF-CLS
Riboflavin	1.4362	5.76672e-18	3.23878e-17	CLF-CLPu; CLF-CLPe; CLF-CLS
Methyl cinnamate	1.43563	1.37477e-32	6.0597e-30	CLS-CLPu; CLF-CLPu; CLS-CLPe; CLF-CLPe; CLF-CLS
Adenine	1.43371	7.73022e-31	1.8928e-28	CLPe-CLPu; CLF-CLPu; CLS-CLPe; CLF-CLPe; CLF-CLS
Phenylacetaldehyde	1.43327	9.78043e-21	9.03002e-20	CLPe-CLPu; CLS-CLPu; CLF-CLPu; CLS-CLPe; CLF-CLPe; CLF-CLS
4-Hydroxybenzoic acid	1.43185	9.27887e-27	5.04888e-25	CLF-CLPu; CLF-CLPe; CLF-CLS
Guanine	1.43055	2.86451e-17	1.75193e-16	CLF-CLPu; CLF-CLPe; CLF-CLS
Medicarpin	1.42928	7.85252e-13	2.32557e-12	CLF-CLPu; CLF-CLPe; CLF-CLS
S-Adenosylmethionine	1.42898	3.36853e-14	1.08231e-13	CLPe-CLPu; CLS-CLPu; CLF-CLPu; CLF-CLS
Heptadecanoic acid	1.42589	5.85114e-26	1.83732e-24	CLF-CLPu; CLF-CLPe; CLF-CLS
Aesculin	1.42581	2.70013e-22	4.82085e-21	CLPe-CLPu; CLF-CLPu; CLS-CLPe; CLF-CLPe; CLF-CLS
Adenosine	1.4245	6.01033e-29	6.90975e-27	CLPe-CLPu; CLF-CLPu; CLS-CLPe; CLF-CLPe; CLF-CLS
Glycyltyrosine	1.42276	1.44659e-29	1.52353e-27	CLS-CLPu; CLF-CLPu; CLS-CLPe; CLF-CLPe; CLF-CLS
Dehydro-L-(+)-ascorbic acid dimer	1.41651	4.41369e-17	2.61202e-16	CLF-CLPu; CLF-CLPe; CLF-CLS
Alantolactone	1.41127	1.48356e-13	4.87248e-13	CLF-CLPu; CLF-CLPe; CLF-CLS
Phenylacetic acid	1.40735	4.61791e-13	1.29648e-12	CLPe-CLPu; CLF-CLPu; CLS-CLPe; CLF-CLPe; CLF-CLS
Sebacic acid	1.40707	1.28628e-11	3.27287e-11	CLF-CLPu; CLF-CLPe; CLF-CLS
Maleic acid	1.40278	1.08609e-28	1.14557e-26	CLPe-CLPu; CLS-CLPu; CLF-CLPu; CLF-CLPe; CLF-CLS
Ala-Leu	1.39783	1.47271e-14	5.58922e-14	CLPe-CLPu; CLF-CLPu; CLS-CLPe; CLF-CLPe; CLF-CLS
2,3-dinor Prostaglandin E1	1.39696	2.85301e-21	2.93463e-20	CLF-CLPu; CLF-CLPe; CLF-CLS
Glycyl-Valine	1.39693	1.38601e-26	5.28684e-25	CLF-CLPu; CLF-CLPe; CLF-CLS
Citrulline	1.39579	5.99755e-25	1.48702e-23	CLPe-CLPu; CLS-CLPu; CLF-CLPu; CLS-CLPe; CLF-CLPe; CLF-CLS
methyl chlorogenate	1.38802	5.46836e-22	6.6407e-21	CLF-CLPu; CLF-CLPe; CLF-CLS
Inosine	1.38627	1.3248e-34	1.57664e-31	CLPe-CLPu; CLF-CLPu; CLS-CLPe; CLF-CLPe; CLF-CLS
L-Methionine S-oxide	1.38459	8.89136e-31	1.7636e-28	CLF-CLPu; CLF-CLPe; CLF-CLS
2-Ketobutyric acid	1.37858	1.50908e-15	5.85001e-15	CLPe-CLPu; CLS-CLPu; CLF-CLPu; CLS-CLPe; CLF-CLPe; CLF-CLS
Rutin	1.37429	2.18927e-14	7.20535e-14	CLPe-CLPu; CLF-CLPu; CLS-CLPe; CLF-CLPe; CLF-CLS
3-p-coumaroylquinic acid	1.37417	6.99991e-13	1.9257e-12	CLF-CLPu; CLF-CLPe; CLF-CLS
Perillyl alcohol	1.37228	8.25173e-06	1.18475e-05	CLF-CLPu; CLF-CLPe; CLF-CLS
Methylacetoacetic acid	1.3712	2.2733e-14	7.46333e-14	CLPe-CLPu; CLS-CLPu; CLF-CLPu; CLS-CLPe; CLF-CLPe; CLF-CLS
13-epi-12-oxo Phytodienoic acid	1.36913	1.50066e-10	3.26318e-10	CLF-CLPu; CLF-CLPe; CLF-CLS
Leukotriene F4	1.36866	4.99248e-33	2.7007e-30	CLPe-CLPu; CLS-CLPu; CLF-CLPu; CLS-CLPe; CLF-CLPe; CLF-CLS
Kaempferol	1.3659	2.9366e-18	2.20277e-17	CLPe-CLPu; CLF-CLPu; CLF-CLPe; CLF-CLS
Hydroferulic acid	1.36394	3.37736e-15	1.42013e-14	CLPe-CLPu; CLF-CLPu; CLS-CLPe; CLF-CLPe; CLF-CLS
Ophthalmic acid	1.35918	1.42387e-06	2.17948e-06	CLF-CLPu; CLF-CLPe; CLF-CLS
N-Succinyl-2-amino-6-ketopimelate	1.35635	4.17373e-20	3.41855e-19	CLF-CLPu; CLF-CLPe; CLF-CLS
Ginkgolide C	1.35432	1.01526e-11	2.46836e-11	CLF-CLPu; CLF-CLPe; CLF-CLS
Pantothenic acid	1.35003	1.49029e-27	1.09277e-25	CLPe-CLPu; CLS-CLPu; CLF-CLPu; CLS-CLPe; CLF-CLPe; CLF-CLS
Guanidinosuccinic acid	1.34484	4.04739e-09	7.70815e-09	CLPe-CLPu; CLS-CLPu; CLF-CLPu; CLS-CLPe; CLF-CLPe
Quercetin 3-(2G-xylosylrutinoside)	1.3397	2.66249e-09	5.24616e-09	CLF-CLPu; CLF-CLPe; CLF-CLS
Glucose 6-phosphate	1.32305	1.52529e-23	2.63079e-22	CLPe-CLPu; CLS-CLPu; CLF-CLPu; CLS-CLPe; CLF-CLPe; CLF-CLS
L-Aspartic acid	1.32128	1.57143e-28	1.16885e-26	CLPe-CLPu; CLS-CLPu; CLF-CLPu; CLS-CLPe; CLF-CLPe; CLF-CLS
Saccharopine	1.31912	1.78253e-18	1.09237e-17	CLF-CLPu; CLS-CLPe; CLF-CLPe; CLF-CLS
Lauroyl diethanolamide	1.31839	0.000599753	0.000745137	CLF-CLPu; CLF-CLPe
Naringenin	1.31665	9.29855e-11	2.06151e-10	CLPe-CLPu; CLS-CLPu; CLF-CLPu; CLS-CLPe; CLF-CLPe
12-Hydroxydodecanoic acid	1.30675	6.06075e-07	9.58779e-07	CLPe-CLPu; CLS-CLPu; CLF-CLPu
Mannitol	1.29659	2.12987e-15	8.06735e-15	CLPe-CLPu; CLS-CLPu; CLF-CLPu; CLS-CLPe; CLF-CLPe
L-Malic acid	1.29277	6.89733e-27	3.87607e-25	CLPe-CLPu; CLS-CLPu; CLF-CLPu; CLS-CLPe; CLF-CLPe; CLF-CLS
4-hydroxynonenoic acid	1.29075	1.08686e-05	1.50066e-05	CLF-CLPu; CLF-CLPe; CLF-CLS
Pyrroline hydroxycarboxylic acid	1.27493	0.00243287	0.00288497	CLF-CLPu
Sinomenine	1.26132	1.29017e-10	2.82404e-10	CLF-CLPu; CLF-CLPe; CLF-CLS
D-Lyxose	1.25965	8.88959e-08	1.49215e-07	CLF-CLPu; CLF-CLPe; CLF-CLS
S-Ribosyl-L-homocysteine	1.25781	2.03421e-19	1.96846e-18	CLPe-CLPu; CLS-CLPu; CLF-CLPu; CLS-CLPe; CLF-CLPe; CLF-CLS
Quercetin	1.25332	6.62164e-15	2.33494e-14	CLF-CLPu; CLF-CLPe; CLF-CLS
Melanin	1.24114	0.00247871	0.00293698	CLF-CLPu; CLF-CLPe
Gly-Ile	1.2372	9.00756e-09	1.66148e-08	CLF-CLPu; CLF-CLPe; CLF-CLS
Stearic acid	1.23571	1.33893e-13	4.42823e-13	CLPe-CLPu; CLS-CLPu; CLF-CLPu; CLS-CLPe; CLF-CLPe; CLF-CLS
gamma-Glutamyltyrosine	1.22952	3.56466e-15	1.30172e-14	CLPe-CLPu; CLS-CLPu; CLF-CLPu; CLF-CLPe; CLF-CLS
dCMP	1.22454	4.0766e-05	5.36761e-05	CLF-CLPu; CLS-CLPe; CLF-CLPe
(+)-Syringaresinol O-beta-D-glucoside	1.21658	5.6072e-15	2.2781e-14	CLS-CLPu; CLF-CLPu; CLS-CLPe; CLF-CLPe; CLF-CLS
Uric acid	1.20927	2.4008e-18	1.44191e-17	CLPe-CLPu; CLS-CLPu; CLF-CLPu; CLS-CLPe; CLF-CLPe; CLF-CLS
Asp-Phe-OH	1.20317	3.06778e-22	3.96845e-21	CLPe-CLPu; CLS-CLPu; CLF-CLPu; CLS-CLPe; CLF-CLPe; CLF-CLS
Dehydro-D-arabinono-1,4-lactone	1.19104	1.0561e-17	7.00699e-17	CLS-CLPu; CLF-CLPu; CLS-CLPe; CLF-CLPe; CLF-CLS
Datiscetin-3-O-rutinoside	1.18346	0.00618956	0.00696123	CLF-CLPu; CLF-CLPe
Propionylcarnitine	1.18138	6.17357e-16	2.53525e-15	CLS-CLPu; CLF-CLPu; CLF-CLPe; CLF-CLS
Galactaric acid	1.18093	1.48485e-17	9.58131e-17	CLPe-CLPu; CLS-CLPu; CLF-CLPu; CLS-CLPe; CLF-CLPe; CLF-CLS
3-AMP	1.18029	1.23522e-17	6.5672e-17	CLPe-CLPu; CLF-CLPu; CLS-CLPe; CLF-CLPe; CLF-CLS
Ribose 1,5-bisphosphate	1.17487	6.01888e-12	1.59665e-11	CLPe-CLPu; CLF-CLPu; CLS-CLPe; CLF-CLPe; CLF-CLS
Cytosine	1.16896	5.85464e-18	3.28196e-17	CLPe-CLPu; CLS-CLPu; CLF-CLPu; CLF-CLPe; CLF-CLS
Beta-Tyrosine	1.16744	2.01152e-17	1.03053e-16	CLPe-CLPu; CLS-CLPu; CLF-CLPu; CLS-CLPe; CLF-CLPe; CLF-CLS
L-4-Hydroxyphenylglycine	1.15731	4.41929e-17	2.16793e-16	CLS-CLPu; CLF-CLPu; CLS-CLPe; CLF-CLPe; CLF-CLS
L-Arginine	1.15398	3.11258e-28	2.03532e-26	CLPe-CLPu; CLS-CLPu; CLF-CLPu; CLS-CLPe; CLF-CLPe; CLF-CLS
L-Leucyl-L-Alanine	1.15323	1.489e-08	2.69269e-08	CLF-CLPu; CLF-CLPe; CLF-CLS
Deoxycholic acid	1.14467	0.0041838	0.00476402	CLF-CLPu; CLF-CLPe; CLF-CLS
Salicylic acid	1.141	1.86002e-07	3.03554e-07	CLPe-CLPu; CLF-CLPu; CLS-CLPe; CLF-CLPe; CLF-CLS
Maleamate	1.14087	0.0017311	0.00202101	CLS-CLPu; CLF-CLPu; CLS-CLPe
Myricitrin	1.13917	1.88779e-26	6.9556e-25	CLPe-CLPu; CLF-CLPu; CLS-CLPe; CLF-CLPe; CLF-CLS
Tyrosol	1.12556	1.72637e-26	6.46087e-25	CLPe-CLPu; CLS-CLPu; CLF-CLPu; CLS-CLPe; CLF-CLPe; CLF-CLS
Parfumine	1.12545	0.00325161	0.00372762	CLPe-CLPu; CLS-CLPu; CLF-CLPu
delphinidin-3-O-arabinoside	1.12539	1.01721e-16	4.71042e-16	CLPe-CLPu; CLS-CLPu; CLF-CLPu; CLF-CLPe; CLF-CLS
4-Pyridoxic acid	1.11731	0.00473454	0.00549554	CLF-CLPu; CLF-CLPe
Glycerophosphocholine	1.10717	6.01376e-16	2.47732e-15	CLPe-CLPu; CLS-CLPu; CLF-CLPu; CLF-CLPe; CLF-CLS
L-Glutamine	1.10562	3.22772e-28	2.06522e-26	CLPe-CLPu; CLS-CLPu; CLF-CLPu; CLS-CLPe; CLF-CLPe; CLF-CLS
Glutaric acid	1.10326	0.00259453	0.00306873	CLPe-CLPu; CLS-CLPu; CLF-CLPu
Urocanic acid	1.10045	4.37581e-10	9.05049e-10	CLPe-CLPu; CLF-CLPu; CLS-CLPe; CLF-CLPe; CLF-CLS
Kaempferide	1.09592	3.19881e-17	1.93909e-16	CLPe-CLPu; CLS-CLPu; CLF-CLPu; CLF-CLPe; CLF-CLS
Quinolinic acid	1.09524	6.99801e-08	1.19694e-07	CLPe-CLPu; CLS-CLPu; CLF-CLPu
Pentadecanoic acid	1.08561	1.13755e-07	1.89136e-07	CLPe-CLPu; CLS-CLPu; CLF-CLPu; CLS-CLPe; CLF-CLS
Pelargonidin 3-O-(6-O-malonyl-beta-D-glucoside)	1.08288	3.48825e-19	3.20153e-18	CLPe-CLPu; CLS-CLPu; CLF-CLPu; CLS-CLPe; CLF-CLS
Caffeate	1.07956	7.55321e-18	5.17073e-17	CLS-CLPu; CLF-CLPu; CLS-CLPe; CLF-CLPe; CLF-CLS
L-Tyrosine	1.07732	6.64088e-11	1.49571e-10	CLS-CLPu; CLF-CLPu; CLS-CLPe; CLF-CLPe; CLF-CLS
L-Valine	1.06758	2.88264e-19	2.01801e-18	CLPe-CLPu; CLS-CLPu; CLF-CLPu; CLS-CLPe; CLF-CLPe; CLF-CLS
DL-2-Aminooctanoic acid	1.06705	0.0138563	0.0155937	CLF-CLPu
Capric acid	1.06396	0.00602229	0.00677867	CLF-CLPu; CLF-CLPe; CLF-CLS
Tyramine	1.0632	4.03074e-21	4.02431e-20	CLPe-CLPu; CLS-CLPu; CLF-CLPu; CLS-CLPe; CLF-CLPe; CLF-CLS
Heptanoic acid	1.05636	7.58044e-16	3.07271e-15	CLPe-CLPu; CLF-CLPu; CLS-CLPe; CLF-CLPe; CLF-CLS
Genistein	1.0536	1.54032e-10	3.34392e-10	CLPe-CLPu; CLF-CLPu; CLS-CLPe; CLF-CLPe; CLF-CLS
N-Acetylornithine	1.04392	2.0263e-20	1.75127e-19	CLPe-CLPu; CLS-CLPu; CLF-CLPu; CLF-CLPe; CLF-CLS
Isoquercitrin	1.04241	0.00225104	0.00267549	CLF-CLPu; CLF-CLPe; CLF-CLS
Pipecolic acid	1.04164	1.8199e-11	4.33607e-11	CLS-CLPu; CLF-CLPu; CLS-CLPe; CLF-CLPe; CLF-CLS
Hydroquinone	1.03731	0.00122345	0.00148393	CLF-CLPu; CLF-CLS
Anabasine	1.03505	0.00221173	0.00262981	CLS-CLPu; CLS-CLPe; CLF-CLPe
1-Methylhistidine	1.02819	0.0102189	0.01161	CLPe-CLPu; CLF-CLPu
Ascorbate	1.01757	0.0069343	0.00777522	CLPe-CLPu; CLS-CLPu; CLF-CLPu
Isobutyric acid	1.01252	0.045388	0.0492399

## Sheet: CLPu vs CLPe vs CLS vs CLBa
	VIP	p.value	FDR	Tukeys HSD
L-Alanine	1.70451	3.52862e-24	8.44951e-23	CLPe-CLPu; CLS-CLPu; CLBa-CLPu; CLS-CLPe; CLBa-CLPe; CLBa-CLS
Oxoadipic acid	1.69998	8.45439e-22	1.74852e-20	CLPe-CLPu; CLS-CLPu; CLBa-CLPu; CLS-CLPe; CLBa-CLPe; CLBa-CLS
4-Hydroxystyrene	1.6749	5.33998e-13	1.44895e-12	CLPe-CLPu; CLS-CLPu; CLBa-CLPu; CLS-CLPe; CLBa-CLPe; CLBa-CLS
Phytosphingosine	1.67126	2.19097e-22	3.32586e-21	CLPe-CLPu; CLS-CLPu; CLBa-CLPu; CLS-CLPe; CLBa-CLPe; CLBa-CLS
L-Malic acid	1.66336	7.04622e-14	2.49917e-13	CLPe-CLPu; CLS-CLPu; CLBa-CLPu; CLS-CLPe; CLBa-CLPe
Lactic acid	1.6587	1.77336e-16	8.08302e-16	CLPe-CLPu; CLS-CLPu; CLBa-CLPu; CLS-CLPe; CLBa-CLPe; CLBa-CLS
3-Furoic acid	1.65238	1.38411e-12	4.10889e-12	CLPe-CLPu; CLS-CLPu; CLBa-CLPu; CLS-CLPe; CLBa-CLPe
Uridine	1.64274	6.69634e-28	5.88621e-26	CLPe-CLPu; CLS-CLPu; CLBa-CLPu; CLS-CLPe; CLBa-CLPe; CLBa-CLS
Kaempferide	1.6352	7.84763e-19	7.29043e-18	CLPe-CLPu; CLS-CLPu; CLBa-CLPu; CLBa-CLPe; CLBa-CLS
dGMP	1.63425	7.25914e-18	5.43623e-17	CLPe-CLPu; CLS-CLPu; CLBa-CLPu; CLS-CLPe; CLBa-CLPe
Uracil	1.62411	1.68267e-24	4.46996e-23	CLPe-CLPu; CLS-CLPu; CLBa-CLPu; CLS-CLPe; CLBa-CLPe; CLBa-CLS
Kynurenic acid	1.62307	1.97794e-14	7.62696e-14	CLS-CLPu; CLBa-CLPu; CLS-CLPe; CLBa-CLPe; CLBa-CLS
6-Phosphogluconic acid	1.61767	3.51524e-14	1.12489e-13	CLS-CLPu; CLBa-CLPu; CLS-CLPe; CLBa-CLPe; CLBa-CLS
Citric acid	1.61738	2.68608e-14	8.71748e-14	CLPe-CLPu; CLS-CLPu; CLBa-CLPu; CLS-CLPe; CLBa-CLPe
Citrulline	1.6076	1.94675e-26	1.00295e-24	CLPe-CLPu; CLS-CLPu; CLBa-CLPu; CLS-CLPe; CLBa-CLPe; CLBa-CLS
Deoxyuridine	1.60685	3.43211e-16	1.48963e-15	CLPe-CLPu; CLS-CLPu; CLBa-CLPu; CLS-CLPe; CLBa-CLPe
13(S)-HpOTrE	1.59773	5.66026e-23	9.9649e-22	CLS-CLPu; CLBa-CLPu; CLS-CLPe; CLBa-CLPe; CLBa-CLS
L-Threonine	1.59407	1.59888e-21	1.9318e-20	CLPe-CLPu; CLS-CLPu; CLBa-CLPu; CLS-CLPe; CLBa-CLPe; CLBa-CLS
12-OPDA	1.59243	7.24605e-16	3.57274e-15	CLS-CLPu; CLBa-CLPu; CLS-CLPe; CLBa-CLPe; CLBa-CLS
6-Dehydro-6-oxoparomamine	1.59188	2.60235e-19	2.76188e-18	CLPe-CLPu; CLS-CLPu; CLBa-CLPu; CLS-CLPe; CLBa-CLPe; CLBa-CLS
3-Methyl-1-butylamine	1.58909	1.56479e-23	3.15636e-22	CLS-CLPu; CLBa-CLPu; CLS-CLPe; CLBa-CLPe; CLBa-CLS
Xanthine	1.58794	6.52544e-19	6.20075e-18	CLS-CLPu; CLBa-CLPu; CLS-CLPe; CLBa-CLPe; CLBa-CLS
Norepinephrine	1.58761	3.33367e-10	6.6267e-10	CLS-CLPu; CLBa-CLPu; CLS-CLPe; CLBa-CLPe; CLBa-CLS
Spermidine	1.57881	2.41051e-21	2.79061e-20	CLPe-CLPu; CLS-CLPu; CLBa-CLPu; CLS-CLPe; CLBa-CLPe
Stearidonic acid	1.57514	1.64281e-19	1.28457e-18	CLS-CLPu; CLBa-CLPu; CLS-CLPe; CLBa-CLPe
Glycerophospho-N-Oleoyl Ethanolamine	1.56694	1.20923e-16	6.91737e-16	CLS-CLPu; CLBa-CLPu; CLS-CLPe; CLBa-CLPe; CLBa-CLS
Coniferyl aldehyde	1.56128	6.51825e-15	2.7027e-14	CLS-CLPu; CLBa-CLPu; CLS-CLPe; CLBa-CLPe; CLBa-CLS
Fisetin	1.54093	8.56427e-24	1.85653e-22	CLS-CLPu; CLBa-CLPu; CLS-CLPe; CLBa-CLPe; CLBa-CLS
N-Methyltyrosine	1.53999	1.53357e-18	9.9678e-18	CLS-CLPu; CLBa-CLPu; CLS-CLPe; CLBa-CLPe
trans-Aconitic acid	1.53988	6.00431e-10	1.16684e-09	CLPe-CLPu; CLS-CLPu; CLBa-CLPu; CLS-CLPe; CLBa-CLPe
Homostachydrine	1.53304	6.47647e-13	1.73713e-12	CLPe-CLPu; CLS-CLPu; CLBa-CLPu; CLBa-CLPe; CLBa-CLS
L-Serine	1.53236	1.00828e-21	1.30572e-20	CLPe-CLPu; CLS-CLPu; CLBa-CLPu; CLS-CLPe; CLBa-CLPe; CLBa-CLS
Glutathione	1.5299	3.16287e-12	7.85831e-12	CLPe-CLPu; CLS-CLPu; CLBa-CLPu; CLS-CLPe; CLBa-CLPe
trans-Cinnamate	1.5284	6.63796e-18	5.01486e-17	CLPe-CLPu; CLS-CLPu; CLBa-CLPu; CLS-CLPe; CLBa-CLPe
Glycyltyrosine	1.52526	3.5425e-14	1.13332e-13	CLS-CLPu; CLBa-CLPu; CLS-CLPe; CLBa-CLPe; CLBa-CLS
3-Methylindole	1.50952	5.66152e-17	2.78881e-16	CLPe-CLPu; CLS-CLPu; CLBa-CLPu; CLS-CLPe; CLBa-CLPe; CLBa-CLS
Hexadecanedioic acid	1.50299	3.07005e-13	9.95897e-13	CLS-CLPu; CLBa-CLPu; CLBa-CLPe; CLBa-CLS
Maleic acid	1.49987	8.83954e-12	2.35393e-11	CLPe-CLPu; CLS-CLPu; CLBa-CLPu; CLBa-CLPe; CLBa-CLS
S-Adenosylmethionine	1.49658	4.71976e-14	1.4801e-13	CLPe-CLPu; CLS-CLPu; CLBa-CLPu; CLBa-CLPe; CLBa-CLS
4-hydroxynonenoic acid	1.48968	9.4498e-12	2.50678e-11	CLS-CLPu; CLBa-CLPu; CLS-CLPe; CLBa-CLPe; CLBa-CLS
N-Acetyl-DL-methionine	1.48674	4.47015e-19	4.43201e-18	CLPe-CLPu; CLS-CLPu; CLBa-CLPu; CLS-CLPe; CLBa-CLPe; CLBa-CLS
Medicarpin	1.47097	3.69448e-14	1.36805e-13	CLPe-CLPu; CLS-CLPu; CLBa-CLPu; CLBa-CLPe; CLBa-CLS
4-O-Desmethyl-3-O-acetylpapaveroxine	1.46501	5.8133e-23	1.69962e-21	CLPe-CLPu; CLS-CLPu; CLBa-CLPu; CLS-CLPe; CLBa-CLPe; CLBa-CLS
13-epi-12-oxo Phytodienoic acid	1.46213	1.45227e-18	9.48077e-18	CLS-CLPu; CLBa-CLPu; CLS-CLPe; CLBa-CLPe; CLBa-CLS
4-Hydroxycinnamic acid	1.46153	1.74277e-19	1.93497e-18	CLS-CLPu; CLBa-CLPu; CLS-CLPe; CLBa-CLPe; CLBa-CLS
Riboflavin	1.46101	1.14722e-18	7.60618e-18	CLPe-CLPu; CLS-CLPu; CLBa-CLPu; CLBa-CLPe; CLBa-CLS
Methyl cinnamate	1.45354	6.67745e-25	1.97192e-23	CLS-CLPu; CLBa-CLPu; CLS-CLPe; CLBa-CLPe; CLBa-CLS
Turanose	1.4467	6.28691e-19	4.37537e-18	CLS-CLPu; CLBa-CLPu; CLS-CLPe; CLBa-CLPe; CLBa-CLS
Vanillic acid	1.44222	2.73474e-09	5.3777e-09	CLPe-CLPu; CLS-CLPu; CLBa-CLPu; CLS-CLPe; CLBa-CLPe
N-Methyl-D-aspartic acid	1.44076	5.04629e-24	1.17068e-22	CLPe-CLPu; CLS-CLPu; CLBa-CLPu; CLBa-CLPe; CLBa-CLS
4-Oxododecanedioic acid	1.43225	1.29039e-28	3.05067e-26	CLS-CLPu; CLBa-CLPu; CLS-CLPe; CLBa-CLPe; CLBa-CLS
N,N-Dimethyl-1,4-phenylenediamine	1.4244	3.34588e-08	5.53661e-08	CLS-CLPu; CLBa-CLPu; CLS-CLPe; CLBa-CLPe
Galactaric acid	1.41629	1.70349e-17	1.1815e-16	CLPe-CLPu; CLS-CLPu; CLBa-CLPu; CLS-CLPe; CLBa-CLPe; CLBa-CLS
L-Glutamic acid	1.41314	1.33822e-28	1.62512e-26	CLPe-CLPu; CLS-CLPu; CLBa-CLPu; CLS-CLPe; CLBa-CLPe; CLBa-CLS
5-Deoxyadenosine	1.41277	5.59809e-14	1.73859e-13	CLS-CLPu; CLBa-CLPu; CLS-CLPe; CLBa-CLPe; CLBa-CLS
Biotin	1.4116	6.75038e-24	1.50422e-22	CLS-CLPu; CLBa-CLPu; CLS-CLPe; CLBa-CLPe; CLBa-CLS
Demethylalangiside	1.39602	1.50935e-06	2.23044e-06	CLBa-CLPu; CLBa-CLPe; CLBa-CLS
L-Aspartic acid	1.39117	1.23884e-29	2.45724e-27	CLPe-CLPu; CLS-CLPu; CLBa-CLPu; CLS-CLPe; CLBa-CLPe
Glucose 6-phosphate	1.38899	2.39199e-24	6.06975e-23	CLPe-CLPu; CLS-CLPu; CLBa-CLPu; CLS-CLPe; CLBa-CLPe
Isoscopoletin	1.38816	1.67295e-14	5.61155e-14	CLS-CLPu; CLBa-CLPu; CLS-CLPe; CLBa-CLPe; CLBa-CLS
Guanosine	1.38785	3.4709e-20	3.09649e-19	CLS-CLPu; CLBa-CLPu; CLS-CLPe; CLBa-CLPe; CLBa-CLS
Arachidonic acid	1.38636	6.15361e-10	1.30334e-09	CLBa-CLPu; CLS-CLPe; CLBa-CLPe; CLBa-CLS
NAD	1.3848	2.82077e-12	8.02623e-12	CLPe-CLPu; CLS-CLPu; CLBa-CLPu; CLS-CLPe
Pipecolic acid	1.38432	3.14804e-05	4.08692e-05	CLS-CLPu; CLBa-CLPu; CLS-CLPe; CLBa-CLPe
Aniline	1.38034	1.59549e-09	2.98458e-09	CLS-CLPu; CLBa-CLPu; CLS-CLPe; CLBa-CLPe; CLBa-CLS
Lobelanine	1.37706	1.25836e-07	2.07064e-07	CLBa-CLPu; CLBa-CLPe; CLBa-CLS
4-Nitrophenol	1.37639	8.88027e-12	2.36393e-11	CLPe-CLPu; CLBa-CLPu; CLS-CLPe; CLBa-CLPe; CLBa-CLS
Homovanillic acid	1.367	1.11532e-14	3.83183e-14	CLBa-CLPu; CLBa-CLPe; CLBa-CLS
trans-Ferulic acid	1.3662	1.25278e-10	2.60243e-10	CLPe-CLPu; CLBa-CLPu; CLBa-CLPe; CLBa-CLS
Datiscetin-3-O-rutinoside	1.36051	1.42004e-11	3.67527e-11	CLBa-CLPu; CLBa-CLPe; CLBa-CLS
Asp-Tyr-OH	1.35837	1.82099e-24	4.78402e-23	CLPe-CLPu; CLBa-CLPu; CLS-CLPe; CLBa-CLPe; CLBa-CLS
Imperatorin	1.35572	1.94061e-22	2.98773e-21	CLBa-CLPu; CLBa-CLPe; CLBa-CLS
(R)-Oxypeucedanin	1.35402	1.90414e-26	9.89553e-25	CLPe-CLPu; CLBa-CLPu; CLBa-CLPe; CLBa-CLS
10-Hydroxydecanoic acid	1.35243	4.04582e-10	8.7433e-10	CLPe-CLPu; CLS-CLPu; CLBa-CLPu; CLS-CLPe; CLBa-CLPe; CLBa-CLS
Uric acid	1.35192	1.87246e-18	1.18976e-17	CLPe-CLPu; CLS-CLPu; CLBa-CLPu; CLS-CLPe
Secoisolariciresinol	1.35181	2.64217e-22	6.44653e-21	CLBa-CLPu; CLBa-CLPe; CLBa-CLS
Stearic acid	1.35124	2.53277e-18	2.09718e-17	CLPe-CLPu; CLBa-CLPu; CLS-CLPe; CLBa-CLPe; CLBa-CLS
Ribose 1,5-bisphosphate	1.34836	1.43035e-17	1.0115e-16	CLPe-CLPu; CLBa-CLPu; CLS-CLPe; CLBa-CLPe; CLBa-CLS
Vindoline	1.34765	2.51874e-13	7.16089e-13	CLBa-CLPu; CLBa-CLPe; CLBa-CLS
2,3-dinor Prostaglandin E1	1.34392	9.0792e-19	6.10806e-18	CLBa-CLPu; CLBa-CLPe; CLBa-CLS
Aesculin	1.34326	1.74467e-23	6.05644e-22	CLPe-CLPu; CLBa-CLPu; CLS-CLPe; CLBa-CLPe; CLBa-CLS
DL-2-Aminooctanoic acid	1.34109	1.36426e-09	2.57145e-09	CLBa-CLPu; CLBa-CLPe; CLBa-CLS
Abscisic acid	1.34092	2.58454e-18	2.13104e-17	CLPe-CLPu; CLS-CLPu; CLBa-CLPu; CLS-CLPe; CLBa-CLPe; CLBa-CLS
Guanine	1.33608	4.17829e-19	4.17585e-18	CLBa-CLPu; CLBa-CLPe; CLBa-CLS
beta-Alanine	1.33557	8.61037e-07	1.26104e-06	CLS-CLPu; CLBa-CLPu; CLS-CLPe; CLBa-CLPe
Acetosyringone	1.33455	1.93839e-26	1.94009e-24	CLBa-CLPu; CLBa-CLPe; CLBa-CLS
Propionylcarnitine	1.32932	4.65404e-26	2.0141e-24	CLBa-CLPu; CLBa-CLPe; CLBa-CLS
D-beta-Phenylalanine	1.32399	5.78365e-06	8.10232e-06	CLS-CLPu; CLBa-CLPu; CLS-CLPe; CLBa-CLPe
4-Pyridoxic acid	1.31664	2.98213e-07	4.52983e-07	CLBa-CLPu; CLBa-CLPe; CLBa-CLS
(+)-Syringaresinol O-beta-D-glucoside	1.31151	1.00579e-15	4.8306e-15	CLS-CLPu; CLBa-CLPu; CLS-CLPe; CLBa-CLPe; CLBa-CLS
Cellobiose	1.3107	5.11063e-20	4.40417e-19	CLPe-CLPu; CLS-CLPu; CLBa-CLPu; CLS-CLPe; CLBa-CLPe; CLBa-CLS
3-O-Methylquercetin	1.31003	9.73841e-28	1.62845e-25	CLPe-CLPu; CLS-CLPu; CLBa-CLPu; CLS-CLPe; CLBa-CLPe; CLBa-CLS
3-Methoxycatechol	1.3057	1.12252e-08	1.93835e-08	CLPe-CLPu; CLBa-CLPu; CLBa-CLPe; CLBa-CLS
Pelargonic acid	1.30213	1.97491e-15	7.63592e-15	CLPe-CLPu; CLS-CLPu; CLBa-CLPu; CLS-CLPe; CLBa-CLPe; CLBa-CLS
Isorhamnetin	1.2959	2.07716e-05	2.73273e-05	CLPe-CLPu; CLS-CLPu; CLBa-CLPu
Acetylcarnitine	1.29344	5.16908e-27	3.23775e-25	CLPe-CLPu; CLS-CLPu; CLBa-CLPu; CLBa-CLPe; CLBa-CLS
Urocanic acid	1.29135	4.3781e-18	2.58323e-17	CLPe-CLPu; CLBa-CLPu; CLS-CLPe; CLBa-CLPe; CLBa-CLS
methyl chlorogenate	1.29041	3.31011e-23	6.14565e-22	CLPe-CLPu; CLBa-CLPu; CLS-CLPe; CLBa-CLPe; CLBa-CLS
N-Acetylornithine	1.28938	1.98796e-16	8.97864e-16	CLPe-CLPu; CLS-CLPu; CLBa-CLPu; CLS-CLPe; CLBa-CLS
Indolepyruvate	1.28867	1.48923e-18	1.28998e-17	CLPe-CLPu; CLBa-CLPu; CLS-CLPe; CLBa-CLPe; CLBa-CLS
osmanthuside H	1.28855	1.30434e-21	2.57339e-20	CLPe-CLPu; CLBa-CLPu; CLS-CLPe; CLBa-CLPe; CLBa-CLS
Sinomenine	1.28431	1.39151e-16	6.40766e-16	CLPe-CLPu; CLS-CLPu; CLBa-CLPu; CLS-CLPe; CLBa-CLPe
Phenylacetic acid	1.28227	9.14979e-11	1.92934e-10	CLPe-CLPu; CLBa-CLPu; CLS-CLPe; CLBa-CLPe; CLBa-CLS
Maleamate	1.27697	0.000180314	0.000225507	CLS-CLPu; CLBa-CLPu; CLS-CLPe; CLBa-CLPe
Inosine	1.27245	1.83243e-27	1.32974e-25	CLPe-CLPu; CLS-CLPu; CLBa-CLPu; CLS-CLPe; CLBa-CLPe; CLBa-CLS
Adenine	1.27192	5.23641e-23	1.5746e-21	CLPe-CLPu; CLBa-CLPu; CLS-CLPe; CLBa-CLPe; CLBa-CLS
Ginkgolide C	1.26764	1.03215e-09	1.96475e-09	CLBa-CLPu; CLBa-CLPe; CLBa-CLS
Jasmonic acid	1.2548	5.34788e-17	3.28834e-16	CLPe-CLPu; CLS-CLPu; CLBa-CLPu; CLS-CLPe; CLBa-CLPe; CLBa-CLS
Perillyl alcohol	1.25425	7.08926e-06	9.64221e-06	CLBa-CLPu; CLBa-CLPe; CLBa-CLS
delphinidin-3-O-arabinoside	1.25387	6.49442e-06	8.87169e-06	CLPe-CLPu; CLS-CLPu; CLBa-CLPu
Glycyl-Valine	1.2538	1.36167e-09	2.56777e-09	CLBa-CLPu; CLBa-CLPe; CLBa-CLS
Tyrosol	1.24334	4.53845e-25	1.38138e-23	CLPe-CLPu; CLBa-CLPu; CLS-CLPe; CLBa-CLPe; CLBa-CLS
Adenosine	1.23874	2.46412e-27	3.59447e-25	CLPe-CLPu; CLS-CLPu; CLBa-CLPu; CLS-CLPe; CLBa-CLPe; CLBa-CLS
Heptadecanoic acid	1.23805	1.54503e-05	2.05034e-05	CLPe-CLPu; CLS-CLPu; CLBa-CLPu
Sebacic acid	1.23301	3.17219e-06	4.548e-06	CLBa-CLPu; CLBa-CLPe; CLBa-CLS
Melibiose	1.23062	5.82848e-05	7.54604e-05	CLBa-CLPu; CLBa-CLPe; CLBa-CLS
(S)-1-Phenylethanol	1.22497	9.36474e-13	2.47062e-12	CLPe-CLPu; CLS-CLPu; CLBa-CLPu; CLS-CLPe; CLBa-CLPe
Glutamylglutamic acid	1.22086	7.3548e-09	1.29214e-08	CLS-CLPu; CLBa-CLPu; CLS-CLPe; CLBa-CLPe; CLBa-CLS
Lys-Trp-OH	1.22044	4.12787e-07	6.20197e-07	CLS-CLPu; CLBa-CLPu; CLS-CLPe; CLBa-CLPe; CLBa-CLS
9,10-Epoxyoctadecenoic acid	1.21936	8.02871e-05	0.000102926	CLPe-CLPu; CLS-CLPu; CLBa-CLPu
Sinapyl alcohol	1.21743	2.44848e-06	3.4558e-06	CLPe-CLPu; CLS-CLPu; CLBa-CLPu; CLS-CLPe
Tyramine	1.21573	3.47195e-25	1.10481e-23	CLPe-CLPu; CLS-CLPu; CLBa-CLPu; CLS-CLPe; CLBa-CLPe; CLBa-CLS
Lauroyl diethanolamide	1.21299	0.00159275	0.0018531	CLBa-CLPu; CLBa-CLPe
Mannitol	1.20415	2.86711e-14	9.27214e-14	CLPe-CLPu; CLS-CLPu; CLBa-CLPu; CLS-CLPe; CLBa-CLPe
Glycylleucine	1.20314	0.00073871	0.000879958	CLS-CLPu; CLBa-CLPu; CLS-CLPe; CLBa-CLPe
Butyryl-L-carnitine	1.20207	4.04797e-14	1.28495e-13	CLBa-CLPu; CLBa-CLPe; CLBa-CLS
5-O-Feruloylquinic acid	1.19698	2.81426e-08	4.9677e-08	CLPe-CLPu; CLBa-CLPu; CLS-CLPe; CLBa-CLPe; CLBa-CLS
Alanyl-DL-Phenylalanine	1.18842	5.65287e-17	3.44959e-16	CLS-CLPu; CLBa-CLPu; CLS-CLPe; CLBa-CLPe; CLBa-CLS
Salicylic acid	1.18697	7.15957e-10	1.50455e-09	CLPe-CLPu; CLBa-CLPu; CLS-CLPe; CLBa-CLPe; CLBa-CLS
Putrescine	1.18395	2.27048e-28	2.47898e-26	CLPe-CLPu; CLS-CLPu; CLBa-CLPu; CLS-CLPe; CLBa-CLPe; CLBa-CLS
Saccharopine	1.17823	1.90361e-16	8.63371e-16	CLPe-CLPu; CLS-CLPu; CLBa-CLPu; CLS-CLPe; CLBa-CLPe; CLBa-CLS
Deacetylipecoside	1.17086	1.49251e-06	2.20602e-06	CLBa-CLPu; CLBa-CLPe; CLBa-CLS
L-Leucyl-L-Alanine	1.16822	2.22641e-11	5.00596e-11	CLBa-CLPu; CLBa-CLPe; CLBa-CLS
Divinyl chlorophyllide a	1.16724	7.05316e-05	9.07932e-05	CLPe-CLPu; CLBa-CLPu; CLBa-CLS
6-Thioguanosine monophosphate	1.16334	1.73389e-10	3.92458e-10	CLBa-CLPu; CLBa-CLPe; CLBa-CLS
3-p-coumaroylquinic acid	1.15794	2.35782e-07	3.61324e-07	CLPe-CLPu; CLBa-CLPu; CLS-CLPe; CLBa-CLPe; CLBa-CLS
3-AMP	1.14176	6.42252e-18	3.65715e-17	CLPe-CLPu; CLBa-CLPu; CLS-CLPe; CLBa-CLPe; CLBa-CLS
Nicotinic acid	1.1331	0.00236342	0.0027189	CLBa-CLPu; CLBa-CLPe
15,16-Dihydrobiliverdin	1.13121	1.19934e-10	2.76439e-10	CLPe-CLPu; CLS-CLPu; CLBa-CLPu; CLS-CLPe; CLBa-CLS
Allantoin	1.12519	3.66296e-23	6.73769e-22	CLS-CLPu; CLBa-CLPu; CLS-CLPe; CLBa-CLPe; CLBa-CLS
Pentadecanoic acid	1.12092	4.8746e-08	8.39494e-08	CLPe-CLPu; CLS-CLPu; CLBa-CLPu; CLS-CLPe; CLBa-CLS
N-Acetyl-L-alanine	1.11695	3.05589e-18	2.47504e-17	CLPe-CLPu; CLS-CLPu; CLBa-CLPu; CLS-CLPe; CLBa-CLPe; CLBa-CLS
Caffeyl alcohol	1.1059	2.65067e-13	8.66206e-13	CLS-CLPu; CLBa-CLPu; CLS-CLPe; CLBa-CLPe; CLBa-CLS
Indoleacetaldehyde	1.10064	4.03924e-22	5.77083e-21	CLPe-CLPu; CLS-CLPu; CLBa-CLPu; CLS-CLPe; CLBa-CLPe; CLBa-CLS
Asp-Phe-OH	1.09912	1.3711e-21	1.69092e-20	CLPe-CLPu; CLS-CLPu; CLBa-CLPu; CLS-CLPe; CLBa-CLS
D-Cathinone	1.09852	8.36685e-16	3.41591e-15	CLPe-CLPu; CLBa-CLPu; CLS-CLPe; CLBa-CLPe; CLBa-CLS
Pelargonidin 3-O-(6-O-malonyl-beta-D-glucoside)	1.07241	1.90308e-20	2.63852e-19	CLPe-CLPu; CLS-CLPu; CLBa-CLPu; CLS-CLPe; CLBa-CLPe; CLBa-CLS
Tricin	1.07203	9.87133e-18	7.21128e-17	CLPe-CLPu; CLS-CLPu; CLBa-CLPu; CLS-CLPe; CLBa-CLPe; CLBa-CLS
Deoxyinosine	1.07153	0.019953	0.0216196	CLBa-CLPu
Quinolinic acid	1.06937	4.47676e-12	1.09311e-11	CLPe-CLPu; CLS-CLPu; CLBa-CLPu; CLBa-CLPe; CLBa-CLS
Ostenol	1.06724	1.34631e-21	1.66726e-20	CLPe-CLPu; CLS-CLPu; CLBa-CLPu; CLS-CLPe; CLBa-CLPe; CLBa-CLS
Trp-Lys-OH	1.06278	1.64486e-05	2.17966e-05	CLS-CLPu; CLBa-CLPu; CLS-CLPe; CLBa-CLS
Glycerophosphocholine	1.06089	4.97581e-16	2.10737e-15	CLPe-CLPu; CLS-CLPu; CLBa-CLPu; CLBa-CLPe; CLBa-CLS
L-Tryptophan	1.0536	2.7546e-22	4.1184e-21	CLPe-CLPu; CLS-CLPu; CLBa-CLPu; CLS-CLPe; CLBa-CLPe; CLBa-CLS
Naringenin	1.04925	6.63693e-10	1.28474e-09	CLPe-CLPu; CLS-CLPu; CLBa-CLPu; CLS-CLPe; CLBa-CLPe; CLBa-CLS
L-Proline	1.04434	6.41635e-23	1.11476e-21	CLPe-CLPu; CLS-CLPu; CLBa-CLPu; CLS-CLPe; CLBa-CLPe; CLBa-CLS
salipurposide	1.03978	1.23588e-18	1.09614e-17	CLPe-CLPu; CLS-CLPu; CLBa-CLPu; CLS-CLPe; CLBa-CLPe; CLBa-CLS
Caffeate	1.0313	2.26567e-08	4.042e-08	CLS-CLPu; CLBa-CLPu; CLS-CLPe; CLBa-CLPe; CLBa-CLS
Ala-Leu	1.02203	0.000285807	0.000352236	CLBa-CLPu; CLBa-CLPe; CLBa-CLS
Raffinose	1.02194	4.71488e-10	1.01035e-09	CLPe-CLPu; CLS-CLPu; CLBa-CLPu; CLBa-CLS
Cytosine	1.02004	2.40548e-07	3.68343e-07	CLPe-CLPu; CLS-CLPu; CLBa-CLPu

## Sheet: CLPu vs CLPe vs CLS vs CLL
	VIP	p.value	FDR	Tukeys HSD
Perillyl alcohol	1.3512	9.42328e-32	1.62714e-29	CLS-CLPu; CLL-CLPu; CLS-CLPe; CLL-CLPe; CLL-CLS
L-Aspartic acid	1.36619	9.88854e-30	7.64179e-28	CLPe-CLPu; CLS-CLPu; CLL-CLPu; CLS-CLPe; CLL-CLPe
Inosine	1.28937	1.05479e-29	8.09875e-28	CLPe-CLPu; CLL-CLPu; CLS-CLPe; CLL-CLPe; CLL-CLS
D-Cathinone	1.31244	3.53957e-29	2.17136e-27	CLPe-CLPu; CLS-CLPu; CLL-CLPu; CLS-CLPe; CLL-CLPe; CLL-CLS
L-Glutamic acid	1.2712	2.67249e-28	1.23276e-26	CLPe-CLPu; CLS-CLPu; CLL-CLPu; CLS-CLPe; CLL-CLPe; CLL-CLS
3-Indoleacetic acid	1.61212	7.05157e-28	3.00791e-26	CLS-CLPu; CLL-CLPu; CLS-CLPe; CLL-CLPe; CLL-CLS
Glycyltyrosine	1.39355	3.7592e-27	1.26379e-25	CLS-CLPu; CLL-CLPu; CLS-CLPe; CLL-CLPe; CLL-CLS
Leukotriene F4	1.04767	2.91347e-26	7.73955e-25	CLPe-CLPu; CLS-CLPu; CLL-CLPu; CLL-CLPe; CLL-CLS
N-Methyl-D-aspartic acid	1.3738	3.90578e-26	1.01049e-24	CLPe-CLPu; CLS-CLPu; CLL-CLPu; CLL-CLPe; CLL-CLS
L-Proline	1.31937	4.12191e-26	1.06179e-24	CLPe-CLPu; CLS-CLPu; CLL-CLPu; CLS-CLPe; CLL-CLPe; CLL-CLS
Saccharopine	1.2855	4.19123e-26	1.07732e-24	CLL-CLPu; CLS-CLPe; CLL-CLPe; CLL-CLS
N-Methyltyrosine	1.50302	1.20456e-25	2.73578e-24	CLS-CLPu; CLL-CLPu; CLS-CLPe; CLL-CLPe; CLL-CLS
Citrulline	1.56519	1.56247e-25	3.46275e-24	CLPe-CLPu; CLS-CLPu; CLL-CLPu; CLS-CLPe; CLL-CLPe
Guanosine	1.57756	1.97571e-25	4.28287e-24	CLS-CLPu; CLL-CLPu; CLS-CLPe; CLL-CLPe; CLL-CLS
Uridine	1.49538	2.20008e-25	4.7262e-24	CLPe-CLPu; CLS-CLPu; CLL-CLPu; CLS-CLPe; CLL-CLPe; CLL-CLS
Uracil	1.48611	2.8204e-25	5.91986e-24	CLPe-CLPu; CLS-CLPu; CLL-CLPu; CLS-CLPe; CLL-CLPe; CLL-CLS
Isorhamnetin	1.34728	3.12544e-25	6.51416e-24	CLS-CLPu; CLL-CLPu; CLL-CLPe; CLL-CLS
Glucose 6-phosphate	1.3609	2.28537e-24	3.95899e-23	CLPe-CLPu; CLS-CLPu; CLL-CLPu; CLS-CLPe; CLL-CLPe
L-Leucyl-L-Alanine	1.24572	2.80732e-24	4.75247e-23	CLS-CLPu; CLL-CLPu; CLL-CLPe; CLL-CLS
L-Alanine	1.66533	4.61928e-24	7.4089e-23	CLPe-CLPu; CLS-CLPu; CLL-CLPu; CLS-CLPe; CLL-CLPe; CLL-CLS
D-Xylitol	1.22538	1.38478e-23	1.99278e-22	CLPe-CLPu; CLL-CLPu; CLS-CLPe; CLL-CLPe; CLL-CLS
3-Methyl-1-butylamine	1.55409	1.69867e-23	2.38958e-22	CLS-CLPu; CLL-CLPu; CLS-CLPe; CLL-CLPe; CLL-CLS
Phytosphingosine	1.66	2.04541e-23	2.84042e-22	CLPe-CLPu; CLS-CLPu; CLL-CLPu; CLS-CLPe; CLL-CLPe; CLL-CLS
Acoric acid	1.28463	2.50609e-23	3.41638e-22	CLPe-CLPu; CLL-CLPu; CLS-CLPe; CLL-CLPe; CLL-CLS
L-Methionine S-oxide	1.23653	4.93338e-23	6.28609e-22	CLPe-CLPu; CLS-CLPu; CLL-CLPu; CLL-CLPe; CLL-CLS
Riboflavin	1.34708	6.70494e-23	8.26896e-22	CLPe-CLPu; CLL-CLPu; CLL-CLPe; CLL-CLS
Methyl cinnamate	1.41194	1.70451e-22	1.95428e-21	CLS-CLPu; CLL-CLPu; CLS-CLPe; CLL-CLPe; CLL-CLS
3-Methylindole	1.39984	2.6582e-22	2.95933e-21	CLPe-CLPu; CLS-CLPu; CLL-CLPu; CLL-CLPe; CLL-CLS
Fisetin	1.56833	1.09271e-21	1.06331e-20	CLPe-CLPu; CLS-CLPu; CLL-CLPu; CLS-CLPe; CLL-CLPe
13(S)-HpOTrE	1.59511	1.4174e-21	1.3549e-20	CLS-CLPu; CLL-CLPu; CLS-CLPe; CLL-CLPe; CLL-CLS
Biotin	1.03315	4.66803e-21	4.06692e-20	CLS-CLPu; CLL-CLPu; CLS-CLPe; CLL-CLPe; CLL-CLS
L-Serine	1.37197	1.51824e-20	1.20538e-19	CLPe-CLPu; CLS-CLPu; CLL-CLPu; CLS-CLPe; CLL-CLPe; CLL-CLS
Acetylcarnitine	1.00243	2.59955e-20	1.96178e-19	CLPe-CLPu; CLS-CLPu; CLL-CLPu; CLL-CLPe; CLL-CLS
(R)-Oxypeucedanin	1.34931	2.82629e-20	2.12079e-19	CLPe-CLPu; CLL-CLPu; CLL-CLPe; CLL-CLS
Spermidine	1.28292	2.97408e-20	2.22049e-19	CLPe-CLPu; CLS-CLPu; CLL-CLPu; CLS-CLPe; CLL-CLPe; CLL-CLS
Cytidine	1.21584	4.18032e-20	3.06421e-19	CLPe-CLPu; CLS-CLPu; CLL-CLPu; CLL-CLPe; CLL-CLS
(S)-1-Phenylethanol	1.41518	7.67117e-20	5.45368e-19	CLPe-CLPu; CLS-CLPu; CLL-CLPu; CLS-CLPe; CLL-CLPe; CLL-CLS
Cellobiose	1.1731	3.11683e-19	1.99642e-18	CLPe-CLPu; CLS-CLPu; CLL-CLPu; CLS-CLPe; CLL-CLPe; CLL-CLS
MG(18:2(9Z,12Z)/0:0/0:0)[rac]	1.2499	1.70339e-18	9.67176e-18	CLS-CLPu; CLL-CLPu; CLS-CLPe; CLL-CLPe; CLL-CLS
Homostachydrine	1.49716	2.49672e-18	1.37499e-17	CLPe-CLPu; CLS-CLPu; CLL-CLPu; CLS-CLPe; CLL-CLPe; CLL-CLS
Turanose	1.2809	3.37676e-18	1.81022e-17	CLS-CLPu; CLL-CLPu; CLS-CLPe; CLL-CLPe; CLL-CLS
3-AMP	1.10408	1.21623e-17	5.94128e-17	CLPe-CLPu; CLL-CLPu; CLS-CLPe; CLL-CLPe; CLL-CLS
Homovanillic acid	1.39393	1.73221e-17	8.2493e-17	CLPe-CLPu; CLS-CLPu; CLL-CLPu; CLS-CLPe; CLL-CLPe; CLL-CLS
Pyridoxine	1.16094	2.45853e-17	1.14382e-16	CLS-CLPu; CLL-CLPu; CLL-CLPe; CLL-CLS
Lactic acid	1.62191	1.86209e-16	7.60231e-16	CLPe-CLPu; CLS-CLPu; CLL-CLPu; CLS-CLPe; CLL-CLPe; CLL-CLS
Rutin	1.19038	2.16655e-16	8.76118e-16	CLPe-CLPu; CLS-CLPu; CLL-CLPu; CLS-CLPe; CLL-CLPe; CLL-CLS
Uric acid	1.18417	2.37624e-16	9.54105e-16	CLPe-CLPu; CLS-CLPu; CLL-CLPu; CLS-CLPe; CLL-CLS
Deoxyuridine	1.62235	2.52515e-16	1.01014e-15	CLPe-CLPu; CLS-CLPu; CLL-CLPu; CLS-CLPe; CLL-CLPe
Glycyl-Valine	1.29234	3.99738e-16	1.55061e-15	CLL-CLPu; CLL-CLPe; CLL-CLS
Aniline	1.37089	4.25586e-16	1.64338e-15	CLL-CLPu; CLS-CLPe; CLL-CLPe; CLL-CLS
Propionylcarnitine	1.28163	4.78194e-16	1.83639e-15	CLL-CLPu; CLL-CLPe; CLL-CLS
Glycerophosphocholine	1.03802	5.23551e-16	1.99961e-15	CLPe-CLPu; CLS-CLPu; CLL-CLPu; CLL-CLPe; CLL-CLS
N-Acetylornithine	1.3416	5.53933e-16	2.10753e-15	CLPe-CLPu; CLS-CLPu; CLL-CLPu; CLS-CLPe
2,3-dinor Prostaglandin E1	1.3117	9.36883e-16	3.46591e-15	CLL-CLPu; CLL-CLPe; CLL-CLS
5-Methylthioadenosine	1.13861	1.14598e-15	4.19381e-15	CLPe-CLPu; CLS-CLPu; CLL-CLPu; CLS-CLPe; CLL-CLPe; CLL-CLS
S-Adenosylmethionine	1.48842	1.1808e-15	4.31197e-15	CLPe-CLPu; CLS-CLPu; CLL-CLPu; CLL-CLPe; CLL-CLS
5-Deoxyadenosine	1.52314	1.27196e-15	4.62782e-15	CLS-CLPu; CLL-CLPu; CLS-CLPe; CLL-CLPe
Pelargonic acid	1.31779	1.39276e-15	5.035e-15	CLPe-CLPu; CLS-CLPu; CLL-CLPu; CLS-CLPe; CLL-CLPe; CLL-CLS
Stearidonic acid	1.16676	2.35006e-15	8.25503e-15	CLS-CLPu; CLL-CLPu; CLS-CLPe; CLL-CLPe; CLL-CLS
Vindoline	1.36788	2.63242e-15	9.19533e-15	CLL-CLPu; CLL-CLPe; CLL-CLS
Cytosine	1.01463	2.86807e-15	9.9571e-15	CLPe-CLPu; CLS-CLPu; CLL-CLPu; CLL-CLPe; CLL-CLS
L-Kynurenine	1.23328	1.64363e-14	5.09795e-14	CLPe-CLPu; CLL-CLPu; CLS-CLPe; CLL-CLPe; CLL-CLS
Glutathione	1.59271	2.67141e-14	8.04466e-14	CLPe-CLPu; CLS-CLPu; CLL-CLPu; CLS-CLPe; CLL-CLPe
Citric acid	1.58381	2.67452e-14	8.04995e-14	CLPe-CLPu; CLS-CLPu; CLL-CLPu; CLS-CLPe; CLL-CLPe
Sinomenine	1.24756	1.04738e-13	2.95165e-13	CLL-CLPu; CLL-CLPe; CLL-CLS
L-Threonine	1.61224	6.26203e-13	1.59649e-12	CLPe-CLPu; CLS-CLPu; CLL-CLPu; CLS-CLPe; CLL-CLPe
DL-2-Aminooctanoic acid	1.32994	8.6504e-13	2.1646e-12	CLL-CLPu; CLL-CLPe; CLL-CLS
Nicotinamide riboside	1.5183	9.88926e-13	2.45652e-12	CLPe-CLPu; CLS-CLPu; CLL-CLPu; CLL-CLPe; CLL-CLS
(-)-alpha-Curcumene	1.39524	1.9078e-12	4.59053e-12	CLPe-CLPu; CLS-CLPu; CLL-CLPu; CLS-CLPe; CLL-CLPe; CLL-CLS
6-Phosphogluconic acid	1.57777	4.27875e-12	9.9204e-12	CLS-CLPu; CLL-CLPu; CLS-CLPe; CLL-CLPe; CLL-CLS
Trp-Lys-OH	1.56687	4.45584e-11	9.32787e-11	CLS-CLPu; CLL-CLPu; CLS-CLPe; CLL-CLPe; CLL-CLS
Butyryl-L-carnitine	1.08171	7.03996e-11	1.44229e-10	CLL-CLPu; CLL-CLPe; CLL-CLS
13-epi-12-oxo Phytodienoic acid	1.35844	1.17135e-10	2.3512e-10	CLL-CLPu; CLL-CLPe; CLL-CLS
N,N-Dimethyl-1,4-phenylenediamine	1.46691	1.23765e-10	2.48051e-10	CLS-CLPu; CLL-CLPu; CLS-CLPe; CLL-CLPe; CLL-CLS
trans-Aconitic acid	1.50551	6.27669e-10	1.16662e-09	CLPe-CLPu; CLS-CLPu; CLL-CLPu; CLS-CLPe; CLL-CLPe
Phenylacetic acid	1.18528	2.43355e-09	4.28743e-09	CLPe-CLPu; CLL-CLPu; CLS-CLPe; CLL-CLPe; CLL-CLS
L-Asparagine	1.43553	5.00204e-09	8.56659e-09	CLPe-CLPu; CLS-CLPu; CLL-CLPu; CLL-CLPe; CLL-CLS
8,11,14-Eicosatrienoic acid	1.26285	3.36192e-08	5.33185e-08	CLL-CLPu; CLL-CLPe; CLL-CLS
3-p-coumaroylquinic acid	1.18775	2.8399e-07	4.17565e-07	CLL-CLPu; CLL-CLPe; CLL-CLS
trans-Ferulic acid	1.23699	3.14471e-07	4.60448e-07	CLPe-CLPu; CLL-CLPu; CLL-CLPe; CLL-CLS
12-Hydroxydodecanoic acid	1.23333	6.24985e-07	8.95599e-07	CLPe-CLPu; CLS-CLPu; CLL-CLPu
4-Pyridoxic acid	1.2786	6.26576e-07	8.97662e-07	CLL-CLPu; CLL-CLPe; CLL-CLS
beta-Alanine	1.32832	6.6885e-07	9.55925e-07	CLS-CLPu; CLL-CLPu; CLS-CLPe; CLL-CLPe
4-Hydroxystyrene	1.3367	3.04236e-06	4.12569e-06	CLPe-CLPu; CLS-CLPu; CLL-CLPu; CLS-CLPe; CLL-CLPe
Pipecolic acid	1.41163	4.35858e-06	5.83941e-06	CLS-CLPu; CLL-CLPu; CLS-CLPe; CLL-CLPe
Isovaleric acid	1.20329	5.69928e-06	7.58014e-06	CLL-CLPu; CLL-CLPe; CLL-CLS
Astragalin	1.35548	6.19509e-06	8.21022e-06	CLL-CLPu; CLL-CLPe; CLL-CLS
Norepinephrine	1.00061	2.42644e-05	3.08516e-05	CLS-CLPu; CLL-CLPu; CLS-CLPe; CLL-CLS
Cinnamaldehyde	1.02489	0.000114174	0.000139205	CLPe-CLPu; CLL-CLPu; CLL-CLS
Coumarin	1.11517	0.000267916	0.000319678	CLS-CLPu; CLL-CLPu; CLS-CLPe; CLL-CLPe
Pyrroline hydroxycarboxylic acid	1.27291	0.000515968	0.000605636	CLS-CLPu; CLL-CLPu; CLL-CLPe
Anabasine	1.12924	0.000591563	0.000692183	CLS-CLPu; CLL-CLPu; CLS-CLPe; CLL-CLPe
Heptadecanoic acid	1.1217	0.00120376	0.00138416	CLL-CLPu; CLL-CLPe; CLL-CLS
Lauroyl diethanolamide	1.12509	0.00518338	0.00575925	CLL-CLPu; CLL-CLPe
12-OPDA	1.4226	1.18538e-29	5.07933e-27	CLS-CLPu; CLL-CLPu; CLS-CLPe; CLL-CLPe; CLL-CLS
Adenosine	1.24283	2.27655e-27	2.89038e-25	CLPe-CLPu; CLS-CLPu; CLL-CLPu; CLS-CLPe; CLL-CLPe; CLL-CLS
3-O-Methylquercetin	1.4039	1.00203e-26	9.60828e-25	CLPe-CLPu; CLS-CLPu; CLL-CLPu; CLS-CLPe; CLL-CLPe; CLL-CLS
Jasmonic acid	1.32064	7.00238e-26	4.661e-24	CLPe-CLPu; CLS-CLPu; CLL-CLPu; CLS-CLPe; CLL-CLPe; CLL-CLS
osmanthuside H	1.22794	2.06141e-25	1.12167e-23	CLPe-CLPu; CLL-CLPu; CLS-CLPe; CLL-CLPe; CLL-CLS
Threonic acid	1.30487	2.73953e-25	1.4229e-23	CLL-CLPu; CLL-CLPe; CLL-CLS
Medicarpin	1.30744	3.67816e-25	1.80022e-23	CLL-CLPu; CLL-CLPe; CLL-CLS
Kynurenic acid	1.29946	5.52846e-25	2.54383e-23	CLL-CLPu; CLL-CLPe; CLL-CLS
Oxoadipic acid	1.53313	8.53193e-25	3.67893e-23	CLPe-CLPu; CLS-CLPu; CLL-CLPu; CLS-CLPe; CLL-CLPe; CLL-CLS
Glycylleucine	1.451	1.86878e-24	6.70805e-23	CLS-CLPu; CLL-CLPu; CLS-CLPe; CLL-CLPe; CLL-CLS
Adenine	1.25417	4.49051e-24	1.39307e-22	CLPe-CLPu; CLL-CLPu; CLS-CLPe; CLL-CLPe; CLL-CLS
4-(beta-D-Glucosyloxy)benzoate	1.18159	1.0364e-22	2.07159e-21	CLPe-CLPu; CLL-CLPu; CLS-CLPe; CLL-CLPe; CLL-CLS
Alanyl-DL-Phenylalanine	1.385	1.25523e-22	2.47294e-21	CLS-CLPu; CLL-CLPu; CLS-CLPe; CLL-CLPe; CLL-CLS
Divinyl chlorophyllide a	1.31565	5.98095e-22	9.75221e-21	CLPe-CLPu; CLL-CLPu; CLL-CLPe; CLL-CLS
Secoisolariciresinol	1.2794	9.09551e-22	1.39368e-20	CLL-CLPu; CLL-CLPe; CLL-CLS
Aesculin	1.27156	9.14892e-22	1.40011e-20	CLPe-CLPu; CLL-CLPu; CLS-CLPe; CLL-CLPe; CLL-CLS
4-Oxododecanedioic acid	1.2988	1.06054e-21	1.59279e-20	CLL-CLPu; CLL-CLPe; CLL-CLS
N-lactoyl-phenylalanine	1.55499	3.47392e-21	4.48113e-20	CLPe-CLPu; CLS-CLPu; CLL-CLPu; CLS-CLPe; CLL-CLPe; CLL-CLS
Tricin	1.49595	8.2146e-21	9.62144e-20	CLPe-CLPu; CLS-CLPu; CLL-CLPu; CLS-CLPe; CLL-CLPe; CLL-CLS
4-O-Desmethyl-3-O-acetylpapaveroxine	1.15681	8.42957e-21	9.82876e-20	CLPe-CLPu; CLS-CLPu; CLL-CLPu; CLS-CLPe; CLL-CLPe; CLL-CLS
Quercetin 3-(2G-xylosylrutinoside)	1.26813	2.43737e-20	2.53383e-19	CLPe-CLPu; CLL-CLPu; CLS-CLPe; CLL-CLPe; CLL-CLS
6-Dehydro-6-oxoparomamine	1.51338	2.69288e-20	2.77839e-19	CLPe-CLPu; CLS-CLPu; CLL-CLPu; CLS-CLPe; CLL-CLPe; CLL-CLS
Cyclic GMP	1.54473	2.87173e-20	2.93422e-19	CLS-CLPu; CLL-CLPu; CLS-CLPe; CLL-CLPe; CLL-CLS
4-Hydroxycinnamic acid	1.01088	3.88529e-20	3.85772e-19	CLS-CLPu; CLL-CLPu; CLS-CLPe; CLL-CLPe; CLL-CLS
Abscisic acid	1.40558	1.02334e-19	9.29892e-19	CLPe-CLPu; CLS-CLPu; CLL-CLPu; CLS-CLPe; CLL-CLPe; CLL-CLS
N-Acetyl-DL-methionine	1.32577	2.62776e-19	2.1706e-18	CLL-CLPu; CLS-CLPe; CLL-CLPe; CLL-CLS
Pantothenic acid	1.10935	8.57e-19	6.35199e-18	CLPe-CLPu; CLS-CLPu; CLL-CLPu; CLS-CLPe; CLL-CLPe
Acetosyringone	1.24925	1.32649e-18	9.42912e-18	CLL-CLPu; CLL-CLPe; CLL-CLS
5-O-Feruloylquinic acid	1.23289	2.19337e-18	1.49778e-17	CLPe-CLPu; CLL-CLPu; CLS-CLPe; CLL-CLPe; CLL-CLS
Xanthurenic acid	1.31644	2.68969e-18	1.81233e-17	CLL-CLPu; CLL-CLPe; CLL-CLS
N-Acetyl-L-alanine	1.28315	4.28942e-18	2.7523e-17	CLPe-CLPu; CLS-CLPu; CLL-CLPu; CLS-CLPe; CLL-CLPe; CLL-CLS
4-O-beta-D-Glucosyl-4-hydroxycinnamate	1.26634	4.99263e-18	3.14898e-17	CLPe-CLPu; CLS-CLPu; CLL-CLPu; CLS-CLPe; CLL-CLPe; CLL-CLS
dGMP	1.51848	1.35713e-17	7.7667e-17	CLPe-CLPu; CLS-CLPu; CLL-CLPu; CLS-CLPe; CLL-CLPe
Guanine	1.2605	1.4338e-17	8.17817e-17	CLL-CLPu; CLL-CLPe; CLL-CLS
Glycerophospho-N-Palmitoyl Ethanolamine	1.44015	1.61791e-17	9.13708e-17	CLS-CLPu; CLL-CLPu; CLS-CLPe; CLL-CLPe; CLL-CLS
Kaempferide	1.55972	1.7552e-17	9.85155e-17	CLPe-CLPu; CLS-CLPu; CLL-CLPu; CLL-CLPe; CLL-CLS
Galactaric acid	1.33423	4.27353e-17	2.23318e-16	CLPe-CLPu; CLS-CLPu; CLL-CLPu; CLS-CLPe; CLL-CLPe; CLL-CLS
6-Oxogentamicin X2	1.06004	8.65028e-17	4.29445e-16	CLPe-CLPu; CLS-CLPu; CLL-CLPu; CLS-CLPe; CLL-CLPe; CLL-CLS
trans-Cinnamate	1.45864	1.00507e-16	4.93607e-16	CLPe-CLPu; CLS-CLPu; CLL-CLPu; CLS-CLPe; CLL-CLPe
Salicylic acid	1.22734	2.83027e-16	1.28039e-15	CLPe-CLPu; CLL-CLPu; CLS-CLPe; CLL-CLPe; CLL-CLS
Parfumine	1.34949	6.26476e-16	2.65787e-15	CLPe-CLPu; CLL-CLPu; CLL-CLPe; CLL-CLS
Quercetin 3-arabinoside	1.05489	1.40863e-15	5.57115e-15	CLPe-CLPu; CLL-CLPu; CLS-CLPe; CLL-CLPe; CLL-CLS
2-Glucosyloxy-4-methoxycinnamic acid	1.32803	2.06484e-15	7.89767e-15	CLL-CLPu; CLL-CLPe; CLL-CLS
Isoeugenol	1.08535	8.02927e-15	2.76766e-14	CLS-CLPu; CLL-CLPu; CLS-CLPe; CLL-CLPe; CLL-CLS
Arachidonic acid	1.33183	1.5065e-14	4.97163e-14	CLL-CLPu; CLS-CLPe; CLL-CLPe; CLL-CLS
Asp-Phe	1.31303	2.38625e-14	7.59522e-14	CLL-CLPu; CLL-CLPe; CLL-CLS
Alantolactone	1.24919	3.38359e-14	1.05445e-13	CLL-CLPu; CLL-CLPe; CLL-CLS
Narcotoline	1.11394	9.86612e-14	2.8833e-13	CLL-CLPu; CLS-CLPe; CLL-CLPe; CLL-CLS
6-Thioguanosine monophosphate	1.17631	1.49506e-13	4.25492e-13	CLL-CLPu; CLL-CLPe; CLL-CLS
Glycerophospho-N-Oleoyl Ethanolamine	1.37087	3.99966e-13	1.07853e-12	CLL-CLPu; CLL-CLPe; CLL-CLS
3-Furoic acid	1.56256	1.51325e-12	3.77542e-12	CLPe-CLPu; CLS-CLPu; CLL-CLPu; CLS-CLPe; CLL-CLPe
NAD	1.33508	1.04412e-11	2.34743e-11	CLPe-CLPu; CLS-CLPu; CLL-CLPu; CLS-CLPe
15,16-Dihydrobiliverdin	1.23958	2.95312e-11	6.30538e-11	CLL-CLPu; CLL-CLPe; CLL-CLS
10-Hydroxydecanoic acid	1.29665	6.84862e-11	1.40392e-10	CLPe-CLPu; CLS-CLPu; CLL-CLPu; CLS-CLPe; CLL-CLPe; CLL-CLS
O-Feruloylgalactarate	1.12127	1.50431e-10	2.97178e-10	CLS-CLPu; CLL-CLPu; CLS-CLPe; CLL-CLPe; CLL-CLS
Azelaic acid	1.21893	1.78506e-10	3.49868e-10	CLS-CLPu; CLL-CLPu; CLS-CLPe; CLL-CLPe; CLL-CLS
Deacetylipecoside	1.20281	3.41383e-10	6.50235e-10	CLL-CLPu; CLL-CLPe; CLL-CLS
N-Alpha-acetyllysine	1.34332	4.24644e-10	8.00374e-10	CLS-CLPu; CLL-CLPu; CLS-CLPe; CLL-CLPe
Raffinose	1.50697	5.49576e-10	1.02402e-09	CLPe-CLPu; CLS-CLPu; CLL-CLPu; CLL-CLPe; CLL-CLS
Dodecanedioic acid	1.24854	1.01194e-09	1.83396e-09	CLL-CLPu; CLL-CLPe; CLL-CLS
Pentadecanoic acid	1.23153	1.43619e-09	2.56787e-09	CLPe-CLPu; CLS-CLPu; CLL-CLPu; CLS-CLPe; CLL-CLPe; CLL-CLS
Demethylalangiside	1.35102	1.83784e-09	3.2479e-09	CLL-CLPu; CLL-CLPe; CLL-CLS
Sebacic acid	1.23436	2.7452e-09	4.77389e-09	CLL-CLPu; CLL-CLPe; CLL-CLS
Melibiose	1.26722	5.12668e-09	8.66794e-09	CLL-CLPu; CLL-CLPe; CLL-CLS
Indolepyruvate	1.00396	1.28805e-08	2.09064e-08	CLPe-CLPu; CLL-CLPu; CLS-CLPe; CLL-CLPe; CLL-CLS
Limocitrin	1.07177	4.27059e-08	6.58255e-08	CLPe-CLPu; CLL-CLPu; CLS-CLPe; CLL-CLPe; CLL-CLS
4-Nitrophenol	1.12664	1.1528e-07	1.70945e-07	CLPe-CLPu; CLS-CLPu; CLL-CLPu; CLS-CLPe; CLL-CLS
(+)-Syringaresinol O-beta-D-glucoside	1.37137	5.49472e-07	7.67403e-07	CLS-CLPu; CLL-CLPu; CLS-CLPe; CLL-CLPe; CLL-CLS
Linustatin	1.15576	2.17089e-06	2.8889e-06	CLL-CLPu; CLL-CLPe; CLL-CLS
Stearic acid	1.10665	2.44229e-06	3.2375e-06	CLPe-CLPu; CLL-CLPu; CLL-CLPe; CLL-CLS
2-(4-Methylthio)butylmalic acid	1.06014	2.95804e-06	3.89258e-06	CLL-CLPu; CLL-CLPe; CLL-CLS
L-3-Phenyllactic acid	1.24716	3.44163e-06	4.51034e-06	CLS-CLPu; CLL-CLPu; CLS-CLPe; CLL-CLPe
Dehydro-D-arabinono-1,4-lactone	1.21548	1.28795e-05	1.61755e-05	CLS-CLPu; CLL-CLPu; CLS-CLPe; CLL-CLPe
Ala-Leu	1.06716	1.64774e-05	2.05174e-05	CLL-CLPu; CLL-CLPe; CLL-CLS
Ribose 1,5-bisphosphate	1.07072	1.92567e-05	2.3816e-05	CLL-CLPu; CLL-CLPe; CLL-CLS
Ketoleucine	1.24892	3.32052e-05	4.04396e-05	CLS-CLPu; CLL-CLPu; CLS-CLPe; CLL-CLPe
D-beta-Phenylalanine	1.04549	5.45406e-05	6.55386e-05	CLS-CLPu; CLL-CLPu; CLS-CLPe
Datiscetin-3-O-rutinoside	1.29234	0.000119977	0.000141224	CLS-CLPu; CLL-CLPu; CLL-CLPe
Gentiobiose	1.00061	0.000195887	0.000228071	CLL-CLPu; CLL-CLPe; CLL-CLS
Maleamate	1.18686	0.000217429	0.000252425	CLS-CLPu; CLL-CLPu; CLS-CLPe; CLL-CLPe
Deoxyinosine	1.18758	0.00115071	0.00128301	CLL-CLPu; CLL-CLPe

[truncated: 1 more sheets: CLLvsCLFvsCLBavsCLPuvsCLPevsCLS]
