# Supplementary material for: A comparative UPLC‐Q‐Orbitrap‐MS untargeted metabolomics investigation of different parts of Clausena lansium (Lour.) Skeels
Source: Food Sci Nutr. 2020 Oct 3;8(11):5811–22. doi: 10.1002/fsn3.1841 (PMC7684609; doi:10.1002/fsn3.1841)
Supplement: Supplementary file 4 — Table S3 [file FSN3-8-5811-s004.xlsx]

## Sheet: CLF vs CLL
Pathway	Total	Hits	Raw p	-LOG(p)	Holm adjust	FDR	Impact
Flavone and flavonol biosynthesis	9	4	0.040725	3.2009	1	1	0.8
Alanine, aspartate and glutamate metabolism	22	5	0.26464	1.3294	1	1	0.77586
Isoquinoline alkaloid biosynthesis	6	3	0.054852	2.9031	1	1	0.5
Phenylalanine metabolism	8	2	0.37191	0.98911	1	1	0.5
Glutathione metabolism	26	6	0.22204	1.5049	1	1	0.494
Tyrosine metabolism	18	3	0.56477	0.57134	1	1	0.45455
Cysteine and methionine metabolism	34	6	0.46251	0.77109	1	1	0.42308
Arginine and proline metabolism	38	11	0.028789	3.5478	1	1	0.40344
alpha-Linolenic acid metabolism	23	3	0.73497	0.30792	1	1	0.365
Glycine, serine and threonine metabolism	30	6	0.33971	1.0797	1	1	0.31657
Tryptophan metabolism	27	4	0.64509	0.43837	1	1	0.28824
Glyoxylate and dicarboxylate metabolism	17	2	0.78052	0.24779	1	1	0.2653
Flavonoid biosynthesis	43	10	0.13156	2.0283	1	1	0.21924
Glycerolipid metabolism	13	1	0.89619	0.10961	1	1	0.21053
Glycerophospholipid metabolism	25	2	0.92676	0.076065	1	1	0.20299
Ascorbate and aldarate metabolism	15	1	0.9269	0.075912	1	1	0.1831
Methane metabolism	11	1	0.85266	0.15939	1	1	0.16667
Phenylpropanoid biosynthesis	45	8	0.42727	0.85034	1	1	0.15188
Pantothenate and CoA biosynthesis	14	3	0.38988	0.94191	1	1	0.15
Histidine metabolism	16	2	0.75031	0.28726	1	1	0.15
Phenylalanine, tyrosine and tryptophan biosynthesis	21	4	0.43568	0.83085	1	1	0.12886
Citrate cycle (TCA cycle)	20	2	0.85276	0.15928	1	1	0.12792
Valine, leucine and isoleucine biosynthesis	26	5	0.40006	0.91615	1	1	0.09916
Aminoacyl-tRNA biosynthesis	67	15	0.097495	2.328	1	1	0.09302
Pyruvate metabolism	21	2	0.87157	0.13746	1	1	0.08561
Lysine degradation	17	2	0.78052	0.24779	1	1	0.08333
Pyrimidine metabolism	38	6	0.57897	0.54651	1	1	0.07584
Nicotinate and nicotinamide metabolism	12	4	0.10872	2.219	1	1	0.07194
Purine metabolism	61	8	0.78168	0.24631	1	1	0.05304
Galactose metabolism	26	1	0.98949	0.010563	1	1	0.03589
Valine, leucine and isoleucine degradation	34	3	0.92679	0.076032	1	1	0.02324
Carotenoid biosynthesis	37	1	0.99852	0.0014835	1	1	0.0056
beta-Alanine metabolism	12	3	0.2957	1.2184	1	1	0
Nitrogen metabolism	15	3	0.43598	0.83016	1	1	0
Lysine biosynthesis	10	2	0.48956	0.71425	1	1	0
Cyanoamino acid metabolism	11	2	0.54303	0.6106	1	1	0
Carbon fixation in photosynthetic organisms	21	3	0.67408	0.3944	1	1	0
Indole alkaloid biosynthesis	7	1	0.70376	0.35132	1	1	0
Anthocyanin biosynthesis	8	1	0.75117	0.28613	1	1	0
Tropane, piperidine and pyridine alkaloid biosynthesis	8	1	0.75117	0.28613	1	1	0
Glucosinolate biosynthesis	54	7	0.78262	0.24511	1	1	0
Stilbenoid, diarylheptanoid and gingerol biosynthesis	10	1	0.82452	0.19296	1	1	0
Vitamin B6 metabolism	11	1	0.85266	0.15939	1	1	0
Sulfur metabolism	12	1	0.87632	0.13203	1	1	0
Sphingolipid metabolism	13	1	0.89619	0.10961	1	1	0
Ubiquinone and other terpenoid-quinone biosynthesis	23	2	0.90274	0.10232	1	1	0
Propanoate metabolism	15	1	0.9269	0.075912	1	1	0
Folate biosynthesis	16	1	0.93867	0.063292	1	1	0
Pentose phosphate pathway	18	1	0.95685	0.044107	1	1	0
Butanoate metabolism	18	1	0.95685	0.044107	1	1	0
Porphyrin and chlorophyll metabolism	29	2	0.95906	0.041804	1	1	0
Selenoamino acid metabolism	19	1	0.96382	0.036854	1	1	0
Zeatin biosynthesis	19	1	0.96382	0.036854	1	1	0
Inositol phosphate metabolism	24	1	0.98503	0.015084	1	1	0
Glycolysis or Gluconeogenesis	25	1	0.98746	0.012622	1	1	0
Biosynthesis of unsaturated fatty acids	42	2	0.9944	0.0056185	1	1	0
Starch and sucrose metabolism	30	1	0.99483	0.0051792	1	1	0

## Sheet: CLF vs CLBa
Pathway	Total	Hits	Raw p	-LOG(p)	Holm adjust	FDR	Impact
Flavone and flavonol biosynthesis	9	6	0.00083714	7.0855	0.072831	0.072831	0.8
Phenylalanine metabolism	8	3	0.12048	2.1163	1	1	0.66667
Isoquinoline alkaloid biosynthesis	6	3	0.054852	2.9031	1	1	0.5
Tyrosine metabolism	18	3	0.56477	0.57134	1	1	0.45455
Alanine, aspartate and glutamate metabolism	22	4	0.47369	0.74721	1	1	0.44253
Galactose metabolism	26	3	0.8091	0.21183	1	1	0.43243
Cysteine and methionine metabolism	34	5	0.6511	0.42909	1	1	0.42308
alpha-Linolenic acid metabolism	23	3	0.73497	0.30792	1	1	0.365
Tryptophan metabolism	27	7	0.12329	2.0932	1	1	0.35295
Glyoxylate and dicarboxylate metabolism	17	2	0.78052	0.24779	1	1	0.2653
Arginine and proline metabolism	38	11	0.028789	3.5478	1	0.86011	0.2634
Flavonoid biosynthesis	43	9	0.23417	1.4517	1	1	0.21924
Glycerolipid metabolism	13	1	0.89619	0.10961	1	1	0.21053
Glycerophospholipid metabolism	25	2	0.92676	0.076065	1	1	0.20299
Riboflavin metabolism	10	1	0.82452	0.19296	1	1	0.2
Nicotinate and nicotinamide metabolism	12	5	0.029659	3.518	1	0.86011	0.18705
Pantothenate and CoA biosynthesis	14	2	0.6792	0.38684	1	1	0.15
Histidine metabolism	16	1	0.93867	0.063292	1	1	0.15
Glycine, serine and threonine metabolism	30	5	0.53295	0.62933	1	1	0.13697
Phenylpropanoid biosynthesis	45	6	0.74694	0.29176	1	1	0.12939
Phenylalanine, tyrosine and tryptophan biosynthesis	21	4	0.43568	0.83085	1	1	0.12886
Citrate cycle (TCA cycle)	20	2	0.85276	0.15928	1	1	0.12792
Valine, leucine and isoleucine biosynthesis	26	5	0.40006	0.91615	1	1	0.09916
Pyruvate metabolism	21	2	0.87157	0.13746	1	1	0.08561
Lysine degradation	17	2	0.78052	0.24779	1	1	0.08333
Pyrimidine metabolism	38	4	0.87892	0.12907	1	1	0.06305
Purine metabolism	61	10	0.51494	0.6637	1	1	0.059
Valine, leucine and isoleucine degradation	34	3	0.92679	0.076032	1	1	0.02324
Carotenoid biosynthesis	37	1	0.99852	0.0014835	1	1	0.0056
beta-Alanine metabolism	12	3	0.2957	1.2184	1	1	0
Tropane, piperidine and pyridine alkaloid biosynthesis	8	2	0.37191	0.98911	1	1	0
Aminoacyl-tRNA biosynthesis	67	12	0.375	0.98083	1	1	0
Lysine biosynthesis	10	2	0.48956	0.71425	1	1	0
Carbon fixation in photosynthetic organisms	21	3	0.67408	0.3944	1	1	0
Indole alkaloid biosynthesis	7	1	0.70376	0.35132	1	1	0
Nitrogen metabolism	15	2	0.71662	0.33321	1	1	0
Anthocyanin biosynthesis	8	1	0.75117	0.28613	1	1	0
Glucosinolate biosynthesis	54	7	0.78262	0.24511	1	1	0
Glutathione metabolism	26	3	0.8091	0.21183	1	1	0
Stilbenoid, diarylheptanoid and gingerol biosynthesis	10	1	0.82452	0.19296	1	1	0
Cyanoamino acid metabolism	11	1	0.85266	0.15939	1	1	0
Ubiquinone and other terpenoid-quinone biosynthesis	23	2	0.90274	0.10232	1	1	0
Propanoate metabolism	15	1	0.9269	0.075912	1	1	0
Pentose phosphate pathway	18	1	0.95685	0.044107	1	1	0
Butanoate metabolism	18	1	0.95685	0.044107	1	1	0
Selenoamino acid metabolism	19	1	0.96382	0.036854	1	1	0
Zeatin biosynthesis	19	1	0.96382	0.036854	1	1	0
Inositol phosphate metabolism	24	1	0.98503	0.015084	1	1	0
Glycolysis or Gluconeogenesis	25	1	0.98746	0.012622	1	1	0
Biosynthesis of unsaturated fatty acids	42	2	0.9944	0.0056185	1	1	0
Starch and sucrose metabolism	30	1	0.99483	0.0051792	1	1	0
Amino sugar and nucleotide sugar metabolism	41	1	0.99928	0.00072411	1	1	0
Fatty acid biosynthesis	49	1	0.99983	0.0001713	1	1	0

## Sheet: CLBa vs CLL
Pathway	Total	Hits	Raw p	-LOG(p)	Holm adjust	FDR	Impact
Flavone and flavonol biosynthesis	9	5	0.0041626	5.4816	0.36215	0.36215	0.8
Alanine, aspartate and glutamate metabolism	22	5	0.1891	1.6655	1	1	0.57471
Isoquinoline alkaloid biosynthesis	6	3	0.040055	3.2175	1	1	0.5
Phenylalanine metabolism	8	2	0.31523	1.1545	1	1	0.5
Stilbenoid, diarylheptanoid and gingerol biosynthesis	10	1	0.78329	0.24425	1	1	0.5
Galactose metabolism	26	2	0.9018	0.10336	1	1	0.39654
Flavonoid biosynthesis	43	10	0.069949	2.66	1	1	0.37313
alpha-Linolenic acid metabolism	23	3	0.65217	0.42746	1	1	0.365
Arginine and proline metabolism	38	7	0.28362	1.2601	1	1	0.33525
Glycine, serine and threonine metabolism	30	3	0.81981	0.19869	1	1	0.31657
Tryptophan metabolism	27	5	0.33114	1.1052	1	1	0.28824
Nicotinate and nicotinamide metabolism	12	4	0.076175	2.5747	1	1	0.25899
Tyrosine metabolism	18	3	0.47855	0.737	1	1	0.22727
Cysteine and methionine metabolism	34	3	0.88065	0.12709	1	1	0.21154
Glycerolipid metabolism	13	1	0.86337	0.14691	1	1	0.21053
Riboflavin metabolism	10	1	0.78329	0.24425	1	1	0.2
Ascorbate and aldarate metabolism	15	1	0.8996	0.1058	1	1	0.1831
Glycerophospholipid metabolism	25	1	0.97866	0.021566	1	1	0.17957
Methane metabolism	11	1	0.81415	0.20561	1	1	0.16667
Glyoxylate and dicarboxylate metabolism	17	1	0.92627	0.076591	1	1	0.15986
Histidine metabolism	16	1	0.91396	0.089971	1	1	0.15
Phenylalanine, tyrosine and tryptophan biosynthesis	21	3	0.58789	0.53122	1	1	0.12886
Phenylpropanoid biosynthesis	45	6	0.62926	0.46322	1	1	0.11818
Aminoacyl-tRNA biosynthesis	67	13	0.13825	1.9787	1	1	0.09302
Pyruvate metabolism	21	1	0.9603	0.040514	1	1	0.08561
Lysine degradation	17	2	0.71698	0.33271	1	1	0.08333
Glutathione metabolism	26	5	0.30138	1.1994	1	1	0.07756
Purine metabolism	61	9	0.50141	0.69032	1	1	0.06776
Valine, leucine and isoleucine biosynthesis	26	4	0.5124	0.66864	1	1	0.0356
Citrate cycle (TCA cycle)	20	1	0.95364	0.047467	1	1	0.03272
Valine, leucine and isoleucine degradation	34	3	0.88065	0.12709	1	1	0.02324
Pyrimidine metabolism	38	4	0.80856	0.21251	1	1	0.02228
Carotenoid biosynthesis	37	1	0.99673	0.0032737	1	1	0.0056
Nitrogen metabolism	15	3	0.35767	1.0281	1	1	0
Pantothenate and CoA biosynthesis	14	2	0.60982	0.49459	1	1	0
Ubiquinone and other terpenoid-quinone biosynthesis	23	3	0.65217	0.42746	1	1	0
Indole alkaloid biosynthesis	7	1	0.65668	0.42057	1	1	0
Glucosinolate biosynthesis	54	7	0.66068	0.41449	1	1	0
Anthocyanin biosynthesis	8	1	0.70545	0.34891	1	1	0
Tropane, piperidine and pyridine alkaloid biosynthesis	8	1	0.70545	0.34891	1	1	0
Butanoate metabolism	18	2	0.74678	0.29198	1	1	0
Lysine biosynthesis	10	1	0.78329	0.24425	1	1	0
Cyanoamino acid metabolism	11	1	0.81415	0.20561	1	1	0
Vitamin B6 metabolism	11	1	0.81415	0.20561	1	1	0
Carbon fixation in photosynthetic organisms	21	2	0.82056	0.19776	1	1	0
beta-Alanine metabolism	12	1	0.84064	0.17359	1	1	0
Sulfur metabolism	12	1	0.84064	0.17359	1	1	0
Sphingolipid metabolism	13	1	0.86337	0.14691	1	1	0
Folate biosynthesis	16	1	0.91396	0.089971	1	1	0
Porphyrin and chlorophyll metabolism	29	2	0.93255	0.069837	1	1	0
Pentose phosphate pathway	18	1	0.93683	0.065257	1	1	0
Selenoamino acid metabolism	19	1	0.94588	0.05564	1	1	0
Zeatin biosynthesis	19	1	0.94588	0.05564	1	1	0
Biosynthesis of unsaturated fatty acids	42	2	0.98784	0.012235	1	1	0
Starch and sucrose metabolism	30	1	0.99021	0.0098349	1	1	0
Amino sugar and nucleotide sugar metabolism	41	1	0.99826	0.0017427	1	1	0

## Sheet: CLPu vs CLPe
Pathway	Total	Hits	Raw p	-LOG(p)	Holm adjust	FDR	Impact
Alanine, aspartate and glutamate metabolism	22	7	0.024208	3.7211	1	0.56067	0.77586
Phenylalanine metabolism	8	3	0.086881	2.4432	1	0.94483	0.66667
Isoquinoline alkaloid biosynthesis	6	3	0.038316	3.2619	1	0.6667	0.5
Glutathione metabolism	26	5	0.28887	1.2418	1	1	0.494
Cysteine and methionine metabolism	34	4	0.71787	0.33147	1	1	0.42308
Arginine and proline metabolism	38	12	0.0036092	5.6243	0.314	0.314	0.40344
Nicotinate and nicotinamide metabolism	12	5	0.017037	4.0724	1	0.56067	0.3741
Tryptophan metabolism	27	7	0.068967	2.6741	1	0.86385	0.35295
Glyoxylate and dicarboxylate metabolism	17	3	0.42787	0.84894	1	1	0.2653
Tyrosine metabolism	18	4	0.23299	1.4568	1	1	0.22727
Glycerophospholipid metabolism	25	3	0.69758	0.36014	1	1	0.22641
Glycerolipid metabolism	13	1	0.85844	0.15263	1	1	0.21053
Riboflavin metabolism	10	1	0.77731	0.25191	1	1	0.2
Citrate cycle (TCA cycle)	20	3	0.54098	0.61438	1	1	0.17418
Pantothenate and CoA biosynthesis	14	3	0.30664	1.1821	1	1	0.15
Glycine, serine and threonine metabolism	30	3	0.81038	0.21025	1	1	0.13697
alpha-Linolenic acid metabolism	23	3	0.64024	0.44591	1	1	0.135
Phenylalanine, tyrosine and tryptophan biosynthesis	21	3	0.57577	0.55205	1	1	0.12886
Flavonoid biosynthesis	43	7	0.38874	0.94486	1	1	0.09126
Galactose metabolism	26	2	0.8962	0.10959	1	1	0.08673
Pyruvate metabolism	21	2	0.8128	0.20727	1	1	0.08561
Lysine degradation	17	2	0.70775	0.34567	1	1	0.08333
Phenylpropanoid biosynthesis	45	5	0.77283	0.25769	1	1	0.07754
Pyrimidine metabolism	38	6	0.43711	0.82756	1	1	0.07584
Histidine metabolism	16	1	0.91012	0.094179	1	1	0.0625
Purine metabolism	61	8	0.63055	0.46116	1	1	0.059
Valine, leucine and isoleucine biosynthesis	26	3	0.72355	0.32358	1	1	0.0356
Carotenoid biosynthesis	37	1	0.99638	0.0036255	1	1	0.0056
Flavone and flavonol biosynthesis	9	4	0.025778	3.6582	1	0.56067	0
Aminoacyl-tRNA biosynthesis	67	14	0.069505	2.6664	1	0.86385	0
beta-Alanine metabolism	12	3	0.2263	1.4859	1	1	0
Tropane, piperidine and pyridine alkaloid biosynthesis	8	2	0.30782	1.1782	1	1	0
Nitrogen metabolism	15	3	0.34741	1.0572	1	1	0
Lysine biosynthesis	10	2	0.41494	0.87962	1	1	0
Butanoate metabolism	18	3	0.46685	0.76176	1	1	0
Carbon fixation in photosynthetic organisms	21	3	0.57577	0.55205	1	1	0
Indole alkaloid biosynthesis	7	1	0.65008	0.43065	1	1	0
Anthocyanin biosynthesis	8	1	0.69898	0.35813	1	1	0
Stilbenoid, diarylheptanoid and gingerol biosynthesis	10	1	0.77731	0.25191	1	1	0
Cyanoamino acid metabolism	11	1	0.8085	0.21257	1	1	0
Glucosinolate biosynthesis	54	5	0.89179	0.11453	1	1	0
Propanoate metabolism	15	1	0.89541	0.11047	1	1	0
Folate biosynthesis	16	1	0.91012	0.094179	1	1	0
Porphyrin and chlorophyll metabolism	29	2	0.92812	0.074589	1	1	0
Pentose phosphate pathway	18	1	0.93365	0.068659	1	1	0
Selenoamino acid metabolism	19	1	0.943	0.058692	1	1	0
Zeatin biosynthesis	19	1	0.943	0.058692	1	1	0
Valine, leucine and isoleucine degradation	34	2	0.96175	0.039001	1	1	0
Ubiquinone and other terpenoid-quinone biosynthesis	23	1	0.969	0.031495	1	1	0
Inositol phosphate metabolism	24	1	0.97338	0.026977	1	1	0
Glycolysis or Gluconeogenesis	25	1	0.97715	0.023112	1	1	0
Starch and sucrose metabolism	30	1	0.98937	0.010684	1	1	0
Biosynthesis of unsaturated fatty acids	42	1	0.99833	0.0016713	1	1	0
Fatty acid biosynthesis	49	1	0.99944	0.00056247	1	1	0

## Sheet: CLPu vs CLS
Pathway	Total	Hits	Raw p	-LOG(p)	Holm adjust	FDR	Impact
Alanine, aspartate and glutamate metabolism	22	6	0.10571	2.2471	1	1	0.77586
Phenylalanine metabolism	8	4	0.022454	3.7963	1	0.65118	0.66667
beta-Alanine metabolism	12	4	0.096696	2.3362	1	1	0.54167
Isoquinoline alkaloid biosynthesis	6	3	0.04941	3.0076	1	0.85973	0.5
Stilbenoid, diarylheptanoid and gingerol biosynthesis	10	1	0.81106	0.20942	1	1	0.5
Glutathione metabolism	26	4	0.57981	0.54506	1	1	0.494
Tyrosine metabolism	18	4	0.29168	1.2321	1	1	0.45455
Nicotinate and nicotinamide metabolism	12	6	0.0049095	5.3166	0.42713	0.42713	0.44604
Cysteine and methionine metabolism	34	6	0.4219	0.86299	1	1	0.42308
Arginine and proline metabolism	38	11	0.02185	3.8236	1	0.65118	0.38071
Flavonoid biosynthesis	43	6	0.6646	0.40857	1	1	0.36747
alpha-Linolenic acid metabolism	23	3	0.70791	0.34544	1	1	0.365
Pantothenate and CoA biosynthesis	14	4	0.15337	1.8749	1	1	0.35
Glycine, serine and threonine metabolism	30	6	0.30445	1.1893	1	1	0.31657
Tryptophan metabolism	27	4	0.6114	0.49201	1	1	0.28824
Glyoxylate and dicarboxylate metabolism	17	3	0.49491	0.70338	1	1	0.2653
Glycerolipid metabolism	13	1	0.8857	0.12137	1	1	0.21053
Phenylpropanoid biosynthesis	45	9	0.24003	1.427	1	1	0.20729
Glycerophospholipid metabolism	25	2	0.91516	0.088658	1	1	0.20299
Riboflavin metabolism	10	1	0.81106	0.20942	1	1	0.2
Citrate cycle (TCA cycle)	20	3	0.61098	0.49269	1	1	0.17418
Methane metabolism	11	1	0.84018	0.17414	1	1	0.16667
Phenylalanine, tyrosine and tryptophan biosynthesis	21	4	0.40386	0.9067	1	1	0.12886
Pentose phosphate pathway	18	2	0.78788	0.23841	1	1	0.125
Purine metabolism	61	8	0.74039	0.30058	1	1	0.10769
Valine, leucine and isoleucine biosynthesis	26	5	0.36538	1.0068	1	1	0.10001
Aminoacyl-tRNA biosynthesis	67	15	0.073765	2.6069	1	1	0.09302
Pyruvate metabolism	21	2	0.85545	0.15613	1	1	0.08561
Galactose metabolism	26	1	0.98725	0.012833	1	1	0.05084
Pyrimidine metabolism	38	5	0.71421	0.33658	1	1	0.01157
Carotenoid biosynthesis	37	1	0.99804	0.0019573	1	1	0.0056
Flavone and flavonol biosynthesis	9	4	0.035662	3.3337	1	0.77564	0
Tropane, piperidine and pyridine alkaloid biosynthesis	8	2	0.35224	1.0434	1	1	0
Nitrogen metabolism	15	3	0.40889	0.89432	1	1	0
Ubiquinone and other terpenoid-quinone biosynthesis	23	4	0.47717	0.73989	1	1	0
Cyanoamino acid metabolism	11	2	0.5198	0.65431	1	1	0
Butanoate metabolism	18	3	0.53556	0.62445	1	1	0
Carbon fixation in photosynthetic organisms	21	3	0.6455	0.43773	1	1	0
Indole alkaloid biosynthesis	7	1	0.68805	0.37389	1	1	0
Propanoate metabolism	15	2	0.69416	0.36505	1	1	0
Anthocyanin biosynthesis	8	1	0.73603	0.30649	1	1	0
Lysine biosynthesis	10	1	0.81106	0.20942	1	1	0
Vitamin B6 metabolism	11	1	0.84018	0.17414	1	1	0
Glucosinolate biosynthesis	54	6	0.85876	0.15226	1	1	0
Sulfur metabolism	12	1	0.86484	0.14522	1	1	0
Sphingolipid metabolism	13	1	0.8857	0.12137	1	1	0
Valine, leucine and isoleucine degradation	34	3	0.9129	0.091127	1	1	0
Folate biosynthesis	16	1	0.93095	0.071551	1	1	0
Lysine degradation	17	1	0.94164	0.060129	1	1	0
Porphyrin and chlorophyll metabolism	29	2	0.95117	0.050061	1	1	0
Selenoamino acid metabolism	19	1	0.95834	0.042555	1	1	0
Zeatin biosynthesis	19	1	0.95834	0.042555	1	1	0
Inositol phosphate metabolism	24	1	0.9821	0.018059	1	1	0
Glycolysis or Gluconeogenesis	25	1	0.98489	0.015223	1	1	0
Starch and sucrose metabolism	30	1	0.99354	0.0064825	1	1	0
Biosynthesis of unsaturated fatty acids	42	1	0.99917	0.00082922	1	1	0
Fatty acid biosynthesis	49	1	0.99975	0.00024772	1	1	0

## Sheet: CLS vs CLPe
Pathway	Total	Hits	Raw p	-LOG(p)	Holm adjust	FDR	Impact
Isoquinoline alkaloid biosynthesis	6	4	0.005962	5.1224	0.51869	0.47131	1
Alanine, aspartate and glutamate metabolism	22	6	0.10167	2.286	1	0.98281	0.77586
Phenylalanine metabolism	8	4	0.02167	3.8318	1	0.47131	0.66667
beta-Alanine metabolism	12	4	0.093807	2.3665	1	0.98281	0.54167
Tyrosine metabolism	18	5	0.12277	2.0975	1	1	0.5
Glutathione metabolism	26	6	0.18872	1.6675	1	1	0.494
Arginine and proline metabolism	38	11	0.020332	3.8955	1	0.47131	0.40344
alpha-Linolenic acid metabolism	23	4	0.46868	0.75784	1	1	0.365
Flavone and flavonol biosynthesis	9	4	0.034461	3.3679	1	0.59963	0.36
Tryptophan metabolism	27	7	0.10018	2.3008	1	0.98281	0.35295
Pantothenate and CoA biosynthesis	14	4	0.14916	1.9027	1	1	0.35
Glycine, serine and threonine metabolism	30	6	0.29577	1.2182	1	1	0.31657
Glyoxylate and dicarboxylate metabolism	17	3	0.48759	0.71827	1	1	0.2653
Nicotinate and nicotinamide metabolism	12	4	0.093807	2.3665	1	0.98281	0.25899
Cysteine and methionine metabolism	34	6	0.41171	0.88743	1	1	0.25321
Flavonoid biosynthesis	43	9	0.19085	1.6563	1	1	0.21787
Citrate cycle (TCA cycle)	20	3	0.60351	0.50499	1	1	0.17418
Methane metabolism	11	1	0.83691	0.17803	1	1	0.16667
Phenylpropanoid biosynthesis	45	8	0.36972	0.99502	1	1	0.14384
Sulfur metabolism	12	2	0.56297	0.57452	1	1	0.13333
Phenylalanine, tyrosine and tryptophan biosynthesis	21	4	0.39588	0.92665	1	1	0.12886
Pentose phosphate pathway	18	2	0.78273	0.24497	1	1	0.125
Valine, leucine and isoleucine biosynthesis	26	5	0.35675	1.0307	1	1	0.10001
Aminoacyl-tRNA biosynthesis	67	17	0.017202	4.0627	1	0.47131	0.09302
Pyruvate metabolism	21	2	0.85116	0.16116	1	1	0.08561
Lysine degradation	17	2	0.75444	0.28178	1	1	0.08333
Purine metabolism	61	8	0.72932	0.31564	1	1	0.06776
Pyrimidine metabolism	38	6	0.52588	0.64268	1	1	0.06409
Histidine metabolism	16	1	0.92888	0.073775	1	1	0.0625
Glycerophospholipid metabolism	25	1	0.98418	0.01595	1	1	0.02342
Carotenoid biosynthesis	37	1	0.99791	0.002097	1	1	0.0056
Tropane, piperidine and pyridine alkaloid biosynthesis	8	2	0.34732	1.0575	1	1	0
Nitrogen metabolism	15	3	0.40208	0.91111	1	1	0
Lysine biosynthesis	10	2	0.46135	0.7736	1	1	0
Cyanoamino acid metabolism	11	2	0.5139	0.66572	1	1	0
Butanoate metabolism	18	3	0.52811	0.63844	1	1	0
Carbon fixation in photosynthetic organisms	21	3	0.63812	0.44924	1	1	0
Indole alkaloid biosynthesis	7	1	0.68402	0.37977	1	1	0
Propanoate metabolism	15	2	0.68835	0.37346	1	1	0
Ubiquinone and other terpenoid-quinone biosynthesis	23	3	0.70085	0.35546	1	1	0
Anthocyanin biosynthesis	8	1	0.73212	0.31181	1	1	0
Stilbenoid, diarylheptanoid and gingerol biosynthesis	10	1	0.80755	0.21375	1	1	0
Thiamine metabolism	11	1	0.83691	0.17803	1	1	0
Glucosinolate biosynthesis	54	6	0.85171	0.1605	1	1	0
Sphingolipid metabolism	13	1	0.88293	0.1245	1	1	0
Valine, leucine and isoleucine degradation	34	3	0.90909	0.095309	1	1	0
Folate biosynthesis	16	1	0.92888	0.073775	1	1	0
Selenoamino acid metabolism	19	1	0.95685	0.044109	1	1	0
Zeatin biosynthesis	19	1	0.95685	0.044109	1	1	0
Inositol phosphate metabolism	24	1	0.98129	0.018887	1	1	0
Glycolysis or Gluconeogenesis	25	1	0.98418	0.01595	1	1	0
Porphyrin and chlorophyll metabolism	29	1	0.99192	0.0081164	1	1	0
Starch and sucrose metabolism	30	1	0.99317	0.006855	1	1	0
Biosynthesis of unsaturated fatty acids	42	1	0.9991	0.00089688	1	1	0
Fatty acid biosynthesis	49	1	0.99973	0.00027154	1	1	0

## Sheet: CLPe vs CLPu vs CLS
Pathway	Total	Hits	Raw p	-LOG(p)	Holm adjust	FDR	Impact
Isoquinoline alkaloid biosynthesis	6	3	0.030278	3.4973	1	1	1
Alanine, aspartate and glutamate metabolism	22	5	0.1374	1.9848	1	1	0.77586
Phenylalanine metabolism	8	3	0.069925	2.6603	1	1	0.5
Tyrosine metabolism	18	4	0.18729	1.6751	1	1	0.5
Stilbenoid, diarylheptanoid and gingerol biosynthesis	10	2	0.37031	0.99341	1	1	0.5
Flavonoid biosynthesis	43	9	0.085395	2.4605	1	1	0.36747
alpha-Linolenic acid metabolism	23	2	0.81265	0.20746	1	1	0.365
Arginine and proline metabolism	38	7	0.20004	1.6093	1	1	0.35677
Tryptophan metabolism	27	7	0.046071	3.0776	1	1	0.35295
Cysteine and methionine metabolism	34	6	0.25813	1.3543	1	1	0.25321
Histidine metabolism	16	2	0.62435	0.47104	1	1	0.2125
Glycerolipid metabolism	13	1	0.83127	0.1848	1	1	0.21053
Glycerophospholipid metabolism	25	2	0.84833	0.16449	1	1	0.20299
Glycine, serine and threonine metabolism	30	5	0.33247	1.1012	1	1	0.1796
Phenylpropanoid biosynthesis	45	7	0.34586	1.0617	1	1	0.16798
Methane metabolism	11	1	0.77786	0.25121	1	1	0.16667
Pantothenate and CoA biosynthesis	14	3	0.25963	1.3485	1	1	0.15
Sulfur metabolism	12	2	0.46404	0.76779	1	1	0.13333
Phenylalanine, tyrosine and tryptophan biosynthesis	21	4	0.27386	1.2952	1	1	0.12886
Pentose phosphate pathway	18	2	0.68956	0.3717	1	1	0.125
Valine, leucine and isoleucine biosynthesis	26	5	0.22854	1.476	1	1	0.10001
Aminoacyl-tRNA biosynthesis	67	15	0.016998	4.0746	1	1	0.09302
Lysine degradation	17	2	0.65819	0.41826	1	1	0.08333
Glutathione metabolism	26	3	0.66312	0.4108	1	1	0.07756
Purine metabolism	61	7	0.67846	0.38792	1	1	0.05304
Pyrimidine metabolism	38	3	0.88209	0.12546	1	1	0.05252
Citrate cycle (TCA cycle)	20	1	0.9358	0.066357	1	1	0.04626
Valine, leucine and isoleucine degradation	34	4	0.64733	0.4349	1	1	0.02324
Carotenoid biosynthesis	37	1	0.994	0.0060163	1	1	0.0056
Flavone and flavonol biosynthesis	9	3	0.095359	2.3501	1	1	0
Nitrogen metabolism	15	3	0.29644	1.2159	1	1	0
Ubiquinone and other terpenoid-quinone biosynthesis	23	4	0.33485	1.0941	1	1	0
Lysine biosynthesis	10	2	0.37031	0.99341	1	1	0
Butanoate metabolism	18	3	0.40724	0.89835	1	1	0
Cyanoamino acid metabolism	11	2	0.41812	0.87199	1	1	0
beta-Alanine metabolism	12	2	0.46404	0.76779	1	1	0
Nicotinate and nicotinamide metabolism	12	2	0.46404	0.76779	1	1	0
Glucosinolate biosynthesis	54	7	0.54333	0.61004	1	1	0
Propanoate metabolism	15	2	0.588	0.53102	1	1	0
Indole alkaloid biosynthesis	7	1	0.61548	0.48535	1	1	0
Anthocyanin biosynthesis	8	1	0.66471	0.4084	1	1	0
Tropane, piperidine and pyridine alkaloid biosynthesis	8	1	0.66471	0.4084	1	1	0
Thiamine metabolism	11	1	0.77786	0.25121	1	1	0
Sphingolipid metabolism	13	1	0.83127	0.1848	1	1	0
Folate biosynthesis	16	1	0.8884	0.11833	1	1	0
Glyoxylate and dicarboxylate metabolism	17	1	0.90279	0.10226	1	1	0
Zeatin biosynthesis	19	1	0.92627	0.076592	1	1	0
Carbon fixation in photosynthetic organisms	21	1	0.9441	0.057523	1	1	0
Inositol phosphate metabolism	24	1	0.96313	0.037565	1	1	0
Biosynthesis of unsaturated fatty acids	42	2	0.97816	0.022081	1	1	0
Porphyrin and chlorophyll metabolism	29	1	0.98162	0.018552	1	1	0
Starch and sucrose metabolism	30	1	0.98401	0.016116	1	1	0
Fatty acid biosynthesis	49	1	0.9989	0.0011027	1	1	0

## Sheet: CLPu vs CLPe vs CLS vs CLF
Pathway	Total	Hits	Raw p	-LOG(p)	Holm adjust	FDR	Impact
Flavone and flavonol biosynthesis	9	7	1.57e-05	11.059	0.00137	0.00137	1
Alanine, aspartate and glutamate metabolism	22	4	0.31644	1.1506	1	1	0.77586
beta-Alanine metabolism	12	3	0.19591	1.6301	1	1	0.54167
Isoquinoline alkaloid biosynthesis	6	2	0.17654	1.7342	1	1	0.5
Glutathione metabolism	26	3	0.67586	0.39176	1	1	0.494
Tyrosine metabolism	18	2	0.69972	0.35708	1	1	0.45455
Arginine and proline metabolism	38	9	0.047719	3.0424	1	1	0.42679
Cysteine and methionine metabolism	34	6	0.27228	1.3009	1	1	0.42308
Nicotinate and nicotinamide metabolism	12	5	0.012733	4.3636	1	0.55388	0.3741
alpha-Linolenic acid metabolism	23	3	0.59009	0.52749	1	1	0.365
Pantothenate and CoA biosynthesis	14	3	0.26892	1.3133	1	1	0.35
Glyoxylate and dicarboxylate metabolism	17	2	0.66856	0.40263	1	1	0.2653
Flavonoid biosynthesis	43	6	0.4921	0.70908	1	1	0.21873
Glycerolipid metabolism	13	1	0.83706	0.17786	1	1	0.21053
Glycerophospholipid metabolism	25	2	0.85588	0.15563	1	1	0.20299
Riboflavin metabolism	10	1	0.7519	0.28515	1	1	0.2
Ascorbate and aldarate metabolism	15	1	0.87696	0.13129	1	1	0.1831
Phenylpropanoid biosynthesis	45	8	0.21898	1.5188	1	1	0.18207
Glycine, serine and threonine metabolism	30	5	0.34717	1.058	1	1	0.1796
Tryptophan metabolism	27	2	0.88444	0.1228	1	1	0.17059
Phenylalanine metabolism	8	3	0.073168	2.615	1	1	0.16667
Methane metabolism	11	1	0.78432	0.24294	1	1	0.16667
Citrate cycle (TCA cycle)	20	2	0.75479	0.28132	1	1	0.12792
Pentose phosphate pathway	18	2	0.69972	0.35708	1	1	0.125
Purine metabolism	61	9	0.39281	0.93444	1	1	0.10769
Valine, leucine and isoleucine biosynthesis	26	4	0.44142	0.81775	1	1	0.09916
Aminoacyl-tRNA biosynthesis	67	12	0.14697	1.9175	1	1	0.09302
Galactose metabolism	26	2	0.87088	0.13825	1	1	0.08673
Pyruvate metabolism	21	2	0.77893	0.24984	1	1	0.08561
Lysine degradation	17	2	0.66856	0.40263	1	1	0.08333
Pyrimidine metabolism	38	6	0.36944	0.99575	1	1	0.06409
Valine, leucine and isoleucine degradation	34	3	0.83883	0.17575	1	1	0.02324
Lysine biosynthesis	10	2	0.37931	0.96941	1	1	0
Cyanoamino acid metabolism	11	2	0.4277	0.84933	1	1	0
Carbon fixation in photosynthetic organisms	21	3	0.52548	0.64345	1	1	0
Nitrogen metabolism	15	2	0.59855	0.51324	1	1	0
Indole alkaloid biosynthesis	7	1	0.62263	0.47381	1	1	0
Tropane, piperidine and pyridine alkaloid biosynthesis	8	1	0.67182	0.39776	1	1	0
Stilbenoid, diarylheptanoid and gingerol biosynthesis	10	1	0.7519	0.28515	1	1	0
Phenylalanine, tyrosine and tryptophan biosynthesis	21	2	0.77893	0.24984	1	1	0
Sulfur metabolism	12	1	0.81253	0.20761	1	1	0
Ubiquinone and other terpenoid-quinone biosynthesis	23	2	0.82105	0.19717	1	1	0
Sphingolipid metabolism	13	1	0.83706	0.17786	1	1	0
Glucosinolate biosynthesis	54	5	0.85137	0.16091	1	1	0
Propanoate metabolism	15	1	0.87696	0.13129	1	1	0
Histidine metabolism	16	1	0.89311	0.11305	1	1	0
Porphyrin and chlorophyll metabolism	29	2	0.90771	0.09683	1	1	0
Butanoate metabolism	18	1	0.91934	0.084098	1	1	0
Selenoamino acid metabolism	19	1	0.92995	0.072628	1	1	0
Zeatin biosynthesis	19	1	0.92995	0.072628	1	1	0
Inositol phosphate metabolism	24	1	0.96545	0.035166	1	1	0
Glycolysis or Gluconeogenesis	25	1	0.97001	0.030448	1	1	0
Biosynthesis of unsaturated fatty acids	42	2	0.98016	0.020034	1	1	0
Starch and sucrose metabolism	30	1	0.98526	0.014849	1	1	0
Fatty acid biosynthesis	49	2	0.99168	0.0083506	1	1	0

## Sheet: CLPu vs CLPe vs CLS vs CLBa
Pathway	Total	Hits	Raw p	-LOG(p)	Holm adjust	FDR	Impact
beta-Alanine metabolism	12	3	0.11641	2.1507	1	1	0.54167
Alanine, aspartate and glutamate metabolism	22	3	0.39581	0.92683	1	1	0.53448
Glutathione metabolism	26	4	0.27275	1.2992	1	1	0.494
Nicotinate and nicotinamide metabolism	12	4	0.027157	3.6061	1	1	0.3741
alpha-Linolenic acid metabolism	23	3	0.42468	0.85642	1	1	0.365
Glycine, serine and threonine metabolism	30	4	0.37009	0.99401	1	1	0.31657
Arginine and proline metabolism	38	8	0.03385	3.3858	1	1	0.2734
Glyoxylate and dicarboxylate metabolism	17	2	0.53339	0.6285	1	1	0.2653
Tryptophan metabolism	27	4	0.2968	1.2147	1	1	0.2353
Cysteine and methionine metabolism	34	3	0.69479	0.36415	1	1	0.21154
Riboflavin metabolism	10	1	0.66219	0.41221	1	1	0.2
Pantothenate and CoA biosynthesis	14	1	0.7817	0.24629	1	1	0.2
Phenylpropanoid biosynthesis	45	8	0.081011	2.5132	1	1	0.18207
Tyrosine metabolism	18	1	0.85913	0.15183	1	1	0.18182
Phenylalanine metabolism	8	2	0.19399	1.64	1	1	0.16667
Methane metabolism	11	1	0.69708	0.36086	1	1	0.16667
Citrate cycle (TCA cycle)	20	2	0.62431	0.47111	1	1	0.12792
Pentose phosphate pathway	18	1	0.85913	0.15183	1	1	0.125
Flavonoid biosynthesis	43	2	0.94627	0.055224	1	1	0.12232
Purine metabolism	61	9	0.16384	1.8089	1	1	0.10769
Aminoacyl-tRNA biosynthesis	67	7	0.54063	0.61502	1	1	0.09302
Galactose metabolism	26	2	0.76439	0.26867	1	1	0.08673
Pyruvate metabolism	21	2	0.65144	0.42857	1	1	0.08561
Lysine degradation	17	2	0.53339	0.6285	1	1	0.08333
Glycerophospholipid metabolism	25	1	0.93479	0.067438	1	1	0.02342
Pyrimidine metabolism	38	4	0.55788	0.58361	1	1	0.01157
Carotenoid biosynthesis	37	1	0.98277	0.017384	1	1	0.0056
Flavone and flavonol biosynthesis	9	2	0.23349	1.4546	1	1	0
Lysine biosynthesis	10	2	0.27342	1.2967	1	1	0
Cyanoamino acid metabolism	11	2	0.31327	1.1607	1	1	0
Carbon fixation in photosynthetic organisms	21	3	0.36658	1.0035	1	1	0
Isoquinoline alkaloid biosynthesis	6	1	0.478	0.73815	1	1	0
Indole alkaloid biosynthesis	7	1	0.53175	0.63159	1	1	0
Tropane, piperidine and pyridine alkaloid biosynthesis	8	1	0.58	0.54473	1	1	0
Stilbenoid, diarylheptanoid and gingerol biosynthesis	10	1	0.66219	0.41221	1	1	0
Sulfur metabolism	12	1	0.72839	0.31692	1	1	0
Sphingolipid metabolism	13	1	0.75649	0.27907	1	1	0
Nitrogen metabolism	15	1	0.80432	0.21776	1	1	0
Porphyrin and chlorophyll metabolism	29	2	0.81586	0.20352	1	1	0
Butanoate metabolism	18	1	0.85913	0.15183	1	1	0
Selenoamino acid metabolism	19	1	0.87377	0.13493	1	1	0
Zeatin biosynthesis	19	1	0.87377	0.13493	1	1	0
Phenylalanine, tyrosine and tryptophan biosynthesis	21	1	0.89868	0.10683	1	1	0
Ubiquinone and other terpenoid-quinone biosynthesis	23	1	0.9187	0.084798	1	1	0
Inositol phosphate metabolism	24	1	0.92718	0.075606	1	1	0
Glycolysis or Gluconeogenesis	25	1	0.93479	0.067438	1	1	0
Biosynthesis of unsaturated fatty acids	42	2	0.94112	0.060686	1	1	0
Valine, leucine and isoleucine biosynthesis	26	1	0.9416	0.060173	1	1	0
Starch and sucrose metabolism	30	1	0.96248	0.03824	1	1	0
Fatty acid biosynthesis	49	1	0.99551	0.0045032	1	1	0
Glucosinolate biosynthesis	54	1	0.99744	0.0025589	1	1	0

## Sheet: CLPu vs CLPe vs CLS vs CLL
Pathway	Total	Hits	Raw p	-LOG(p)	Holm adjust	FDR	Impact
beta-Alanine metabolism	12	4	0.038767	3.2502	1	1	0.54167
Alanine, aspartate and glutamate metabolism	22	4	0.23673	1.4409	1	1	0.53448
Glutathione metabolism	26	3	0.58488	0.53634	1	1	0.494
alpha-Linolenic acid metabolism	23	3	0.4985	0.69615	1	1	0.365
Pantothenate and CoA biosynthesis	14	2	0.48698	0.71952	1	1	0.35
Arginine and proline metabolism	38	8	0.058895	2.832	1	1	0.32069
Glycine, serine and threonine metabolism	30	3	0.68442	0.37918	1	1	0.31657
Cysteine and methionine metabolism	34	4	0.5558	0.58735	1	1	0.25962
Riboflavin metabolism	10	1	0.7037	0.3514	1	1	0.2
Nicotinate and nicotinamide metabolism	12	3	0.14857	1.9067	1	1	0.18705
Phenylalanine metabolism	8	2	0.22957	1.4716	1	1	0.16667
Methane metabolism	11	1	0.73778	0.30411	1	1	0.16667
Pentose phosphate pathway	18	1	0.88884	0.11784	1	1	0.125
Tryptophan metabolism	27	3	0.61152	0.49181	1	1	0.11765
Glyoxylate and dicarboxylate metabolism	17	1	0.8743	0.13433	1	1	0.10544
Citrate cycle (TCA cycle)	20	1	0.91309	0.090917	1	1	0.0952
Aminoacyl-tRNA biosynthesis	67	7	0.66068	0.41448	1	1	0.09302
Galactose metabolism	26	2	0.81669	0.20249	1	1	0.08673
Lysine degradation	17	2	0.59509	0.51904	1	1	0.08333
Phenylpropanoid biosynthesis	45	5	0.59812	0.51396	1	1	0.06842
Purine metabolism	61	8	0.39447	0.93022	1	1	0.059
Glycerophospholipid metabolism	25	1	0.95312	0.04802	1	1	0.02342
Pyrimidine metabolism	38	5	0.44121	0.81824	1	1	0.02332
Valine, leucine and isoleucine degradation	34	1	0.98466	0.015456	1	1	0.02324
Carotenoid biosynthesis	37	1	0.98945	0.010604	1	1	0.0056
Flavone and flavonol biosynthesis	9	4	0.012972	4.345	1	1	0
Lysine biosynthesis	10	2	0.31893	1.1428	1	1	0
Cyanoamino acid metabolism	11	2	0.36288	1.0137	1	1	0
Tropane, piperidine and pyridine alkaloid biosynthesis	8	1	0.62179	0.47516	1	1	0
Stilbenoid, diarylheptanoid and gingerol biosynthesis	10	1	0.7037	0.3514	1	1	0
Carbon fixation in photosynthetic organisms	21	2	0.71159	0.34025	1	1	0
Vitamin B6 metabolism	11	1	0.73778	0.30411	1	1	0
Sulfur metabolism	12	1	0.76797	0.26401	1	1	0
Sphingolipid metabolism	13	1	0.7947	0.22979	1	1	0
Valine, leucine and isoleucine biosynthesis	26	2	0.81669	0.20249	1	1	0
Nitrogen metabolism	15	1	0.83932	0.17516	1	1	0
Porphyrin and chlorophyll metabolism	29	2	0.86204	0.14846	1	1	0
Biosynthesis of unsaturated fatty acids	42	3	0.87666	0.13164	1	1	0
Butanoate metabolism	18	1	0.88884	0.11784	1	1	0
Selenoamino acid metabolism	19	1	0.90171	0.10347	1	1	0
Zeatin biosynthesis	19	1	0.90171	0.10347	1	1	0
Pyruvate metabolism	21	1	0.92317	0.079943	1	1	0
Ubiquinone and other terpenoid-quinone biosynthesis	23	1	0.93997	0.061908	1	1	0
Inositol phosphate metabolism	24	1	0.94694	0.054514	1	1	0
Glycolysis or Gluconeogenesis	25	1	0.95312	0.04802	1	1	0
Starch and sucrose metabolism	30	1	0.97477	0.025552	1	1	0
Glucosinolate biosynthesis	54	2	0.9897	0.010352	1	1	0
Flavonoid biosynthesis	43	1	0.99503	0.0049867	1	1	0
Fatty acid biosynthesis	49	1	0.99766	0.0023396	1	1	0

[truncated: 1 more sheets: CLLvsCLFvsCLBavsCLPuvsCLPevsCLS]
